# Supplementary material for: The impact of land use change on mycorrhizal fungi and their associations with rodents: insights from a temperate forest in Mexico
Source: Mycorrhiza. 2025 May 8;35(3):36. doi: 10.1007/s00572-025-01210-x (PMC12062193; doi:10.1007/s00572-025-01210-x)
Supplement: Supplementary file 1 — Supplementary file1 (XLSX 61 KB) [file 572_2025_1210_MOESM1_ESM.xlsx]

## Sheet: FunGuild classification of MF
Kingdom	Phyllum	Class	Order	Family	Genus	Taxonomy	trophicMode	guild	confidenceRanking	growthForm	trait	notes	citationSource
fungi	glomeromycota	glomeromycetes	diversisporales	acaulosporaceae	acaulospora	Acaulospora laevis	Symbiotroph	|Arbuscular Mycorrhizal|-Endophyte	Highly Probable	Microfungus	NULL	As root_endophyte (PÃµlme et al. 2020)	Redecker D, et al. 2013. Mycorrhiza 23:515-531 ((https://doi.org/10.1007/s00572-013-0486-y)); PÃµlme S, et al. 2020. Fungal Diversity 105:1-16 ((https://doi.org/10.1007/s13225-020-00466-2))
fungi	glomeromycota	glomeromycetes	diversisporales	acaulosporaceae	acaulospora	Acaulospora paulinae	Symbiotroph	|Arbuscular Mycorrhizal|-Endophyte	Highly Probable	Microfungus	NULL	As root_endophyte (PÃµlme et al. 2020)	Redecker D, et al. 2013. Mycorrhiza 23:515-531 ((https://doi.org/10.1007/s00572-013-0486-y)); PÃµlme S, et al. 2020. Fungal Diversity 105:1-16 ((https://doi.org/10.1007/s13225-020-00466-2))
fungi	glomeromycota	glomeromycetes	diversisporales	acaulosporaceae	acaulospora	Acaulospora spinosa	Symbiotroph	|Arbuscular Mycorrhizal|-Endophyte	Highly Probable	Microfungus	NULL	As root_endophyte (PÃµlme et al. 2020)	Redecker D, et al. 2013. Mycorrhiza 23:515-531 ((https://doi.org/10.1007/s00572-013-0486-y)); PÃµlme S, et al. 2020. Fungal Diversity 105:1-16 ((https://doi.org/10.1007/s13225-020-00466-2))
fungi	glomeromycota	glomeromycetes	archaeosporales	ambisporaceae	ambispora	Ambispora leptoticha	Symbiotroph	|Arbuscular Mycorrhizal|-Endophyte	Highly Probable	Microfungus	NULL	As root_endophyte (PÃµlme et al. 2020)	Redecker D, et al. 2013. Mycorrhiza 23:515-531 ((https://doi.org/10.1007/s00572-013-0486-y)); PÃµlme S, et al. 2020. Fungal Diversity 105:1-16 ((https://doi.org/10.1007/s13225-020-00466-2))
fungi	glomeromycota	glomeromycetes	diversisporales	diversisporaceae	diversispora	Diversispora aurantia	Symbiotroph	|Arbuscular Mycorrhizal|-Endophyte	Highly Probable	Microfungus	NULL	As root_endophyte (PÃµlme et al. 2020)	Redecker D, et al. 2013. Mycorrhiza 23:515-531 ((https://doi.org/10.1007/s00572-013-0486-y)); PÃµlme S, et al. 2020. Fungal Diversity 105:1-16 ((https://doi.org/10.1007/s13225-020-00466-2))
fungi	glomeromycota	glomeromycetes	diversisporales	diversisporaceae	diversispora	Diversispora cf. eburnea	Symbiotroph	|Arbuscular Mycorrhizal|-Endophyte	Highly Probable	Microfungus	NULL	As root_endophyte (PÃµlme et al. 2020)	Redecker D, et al. 2013. Mycorrhiza 23:515-531 ((https://doi.org/10.1007/s00572-013-0486-y)); PÃµlme S, et al. 2020. Fungal Diversity 105:1-16 ((https://doi.org/10.1007/s13225-020-00466-2))
fungi	glomeromycota	glomeromycetes	diversisporales	diversisporaceae	diversispora	Diversispora versiformis	Symbiotroph	|Arbuscular Mycorrhizal|-Endophyte	Highly Probable	Microfungus	NULL	As root_endophyte (PÃµlme et al. 2020)	Redecker D, et al. 2013. Mycorrhiza 23:515-531 ((https://doi.org/10.1007/s00572-013-0486-y)); PÃµlme S, et al. 2020. Fungal Diversity 105:1-16 ((https://doi.org/10.1007/s13225-020-00466-2))
fungi	glomeromycota	glomeromycetes	diversisporales	diversisporales	entrophospora	Entrophospora infrequens	Symbiotroph	|Arbuscular Mycorrhizal|-Endophyte	Highly Probable	Microfungus	NULL	As root_endophyte (PÃµlme et al. 2020)	Redecker D, et al. 2013. Mycorrhiza 23:515-531 ((https://doi.org/10.1007/s00572-013-0486-y)); PÃµlme S, et al. 2020. Fungal Diversity 105:1-16 ((https://doi.org/10.1007/s13225-020-00466-2))
fungi	glomeromycota	glomeromycetes	glomerales	glomeraceae	funneliformis	Funneliformis mosseae	Symbiotroph	|Arbuscular Mycorrhizal|-Endophyte	Highly Probable	Microfungus	NULL	As root_endophyte (PÃµlme et al. 2020)	Redecker D, et al. 2013. Mycorrhiza 23:515-531 ((https://doi.org/10.1007/s00572-013-0486-y)); PÃµlme S, et al. 2020. Fungal Diversity 105:1-16 ((https://doi.org/10.1007/s13225-020-00466-2))
fungi	glomeromycota	glomeromycetes	glomerales	glomeraceae	glomus	Glomus cf. dimorphicum	Symbiotroph	|Arbuscular Mycorrhizal|-Endophyte	Highly Probable	Microfungus	NULL	As root_endophyte (PÃµlme et al. 2020)	Redecker D, et al. 2013. Mycorrhiza 23:515-531 ((https://doi.org/10.1007/s00572-013-0486-y)); PÃµlme S, et al. 2020. Fungal Diversity 105:1-16 ((https://doi.org/10.1007/s13225-020-00466-2))
fungi	glomeromycota	glomeromycetes	glomerales	glomeraceae	glomus	Glomus indicum	Symbiotroph	|Arbuscular Mycorrhizal|-Endophyte	Highly Probable	Microfungus	NULL	As root_endophyte (PÃµlme et al. 2020)	Redecker D, et al. 2013. Mycorrhiza 23:515-531 ((https://doi.org/10.1007/s00572-013-0486-y)); PÃµlme S, et al. 2020. Fungal Diversity 105:1-16 ((https://doi.org/10.1007/s13225-020-00466-2))
fungi	glomeromycota	glomeromycetes	glomerales	glomeraceae	glomus	Glomus macrocarpum	Symbiotroph	|Arbuscular Mycorrhizal|-Endophyte	Highly Probable	Microfungus	NULL	As root_endophyte (PÃµlme et al. 2020)	Redecker D, et al. 2013. Mycorrhiza 23:515-531 ((https://doi.org/10.1007/s00572-013-0486-y)); PÃµlme S, et al. 2020. Fungal Diversity 105:1-16 ((https://doi.org/10.1007/s13225-020-00466-2))
fungi	glomeromycota	glomeromycetes	paraglomerales	paraglomeraceae	paraglomus	Paraglomus brasilianum	Symbiotroph	|Arbuscular Mycorrhizal|-Endophyte	Highly Probable	Microfungus	NULL	As root_endophyte (PÃµlme et al. 2020)	Redecker D, et al. 2013. Mycorrhiza 23:515-531 ((https://doi.org/10.1007/s00572-013-0486-y)); PÃµlme S, et al. 2020. Fungal Diversity 105:1-16 ((https://doi.org/10.1007/s13225-020-00466-2))
fungi	glomeromycota	glomeromycetes	diversisporales	diversisporaceae	redeckera	Redeckera fulva	Symbiotroph	|Arbuscular Mycorrhizal|-Endophyte	Highly Probable	Microfungus	NULL	As root_endophyte (PÃµlme et al. 2020)	Redecker D, et al. 2013. Mycorrhiza 23:515-531 ((https://doi.org/10.1007/s00572-013-0486-y)); PÃµlme S, et al. 2020. Fungal Diversity 105:1-16 ((https://doi.org/10.1007/s13225-020-00466-2))
fungi	glomeromycota	glomeromycetes	glomerales	glomeraceae	rhizophagus	Rhizophagus clarus	Symbiotroph	|Arbuscular Mycorrhizal|-Endophyte	Highly Probable	Microfungus	NULL	As root_endophyte (PÃµlme et al. 2020)	Redecker D, et al. 2013. Mycorrhiza 23:515-531 ((https://doi.org/10.1007/s00572-013-0486-y)); PÃµlme S, et al. 2020. Fungal Diversity 105:1-16 ((https://doi.org/10.1007/s13225-020-00466-2))
fungi	glomeromycota	glomeromycetes	glomerales	glomeraceae	rhizophagus	Rhizophagus intraradices	Symbiotroph	|Arbuscular Mycorrhizal|-Endophyte	Highly Probable	Microfungus	NULL	As root_endophyte (PÃµlme et al. 2020)	Redecker D, et al. 2013. Mycorrhiza 23:515-531 ((https://doi.org/10.1007/s00572-013-0486-y)); PÃµlme S, et al. 2020. Fungal Diversity 105:1-16 ((https://doi.org/10.1007/s13225-020-00466-2))
fungi	glomeromycota	glomeromycetes	glomerales	glomeraceae	rhizophagus	Rhizophagus irregularis	Symbiotroph	|Arbuscular Mycorrhizal|-Endophyte	Highly Probable	Microfungus	NULL	As root_endophyte (PÃµlme et al. 2020)	Redecker D, et al. 2013. Mycorrhiza 23:515-531 ((https://doi.org/10.1007/s00572-013-0486-y)); PÃµlme S, et al. 2020. Fungal Diversity 105:1-16 ((https://doi.org/10.1007/s13225-020-00466-2))
fungi	glomeromycota	glomeromycetes	diversisporales	gigasporaceae	cetraspora	Scutellospora gilmorei	Symbiotroph	|Arbuscular Mycorrhizal|-Endophyte	Highly Probable	Microfungus	NULL	As root_endophyte (PÃµlme et al. 2020)	Redecker D, et al. 2013. Mycorrhiza 23:515-531 ((https://doi.org/10.1007/s00572-013-0486-y)); PÃµlme S, et al. 2020. Fungal Diversity 105:1-16 ((https://doi.org/10.1007/s13225-020-00466-2))
fungi	glomeromycota	glomeromycetes	diversisporales	gigasporaceae	cetraspora	Scutellospora nodosa	Symbiotroph	|Arbuscular Mycorrhizal|-Endophyte	Highly Probable	Microfungus	NULL	As root_endophyte (PÃµlme et al. 2020)	Redecker D, et al. 2013. Mycorrhiza 23:515-531 ((https://doi.org/10.1007/s00572-013-0486-y)); PÃµlme S, et al. 2020. Fungal Diversity 105:1-16 ((https://doi.org/10.1007/s13225-020-00466-2))
fungi	glomeromycota	glomeromycetes	diversisporales	gigasporaceae	cetraspora	Scutellospora pellucida	Symbiotroph	|Arbuscular Mycorrhizal|-Endophyte	Highly Probable	Microfungus	NULL	As root_endophyte (PÃµlme et al. 2020)	Redecker D, et al. 2013. Mycorrhiza 23:515-531 ((https://doi.org/10.1007/s00572-013-0486-y)); PÃµlme S, et al. 2020. Fungal Diversity 105:1-16 ((https://doi.org/10.1007/s13225-020-00466-2))
fungi	glomeromycota	glomeromycetes	diversisporales	gigasporaceae	dentiscutata	Scutellospora reticulata	Symbiotroph	|Arbuscular Mycorrhizal|-Endophyte	Highly Probable	Microfungus	NULL	As root_endophyte (PÃµlme et al. 2020)	Redecker D, et al. 2013. Mycorrhiza 23:515-531 ((https://doi.org/10.1007/s00572-013-0486-y)); PÃµlme S, et al. 2020. Fungal Diversity 105:1-16 ((https://doi.org/10.1007/s13225-020-00466-2))
fungi	glomeromycota	glomeromycetes	diversisporales	gigasporaceae	dentiscutata	Scutellospora reticulata	Symbiotroph	|Arbuscular Mycorrhizal|-Endophyte	Highly Probable	Microfungus	NULL	As root_endophyte (PÃµlme et al. 2020)	Redecker D, et al. 2013. Mycorrhiza 23:515-531 ((https://doi.org/10.1007/s00572-013-0486-y)); PÃµlme S, et al. 2020. Fungal Diversity 105:1-16 ((https://doi.org/10.1007/s13225-020-00466-2))
fungi	basidiomycota	agaricomycetes	boletales	melanogastraceae	alpova	Alpova diplophloeus	Symbiotroph	|Ectomycorrhizal|	Highly Probable	Gasteroid	Hypogeous	Common name - false truffle (Rinaldi et al. 2008)	Rinaldi AC, et al. 2008. Fungal Diversity 33:1-45 ((http://www.fungaldiversity.org/fdp/sfdp/33-1.pdf)); Tedersoo L, et al. 2010. Mycorrhiza 20:217-263 ((https://doi.org/10.1007/s00572-009-0274-x)); PÃµlme S, et al. 2020. Fungal Diversity 105:1-16 ((https://doi.org/10.1007/s13225-020-00466-2)); http://mycorrhizas.info/ecmf.html ((http://mycorrhizas.info/ecmf.html))
fungi	basidiomycota	agaricomycetes	boletales	calostomataceae	calostoma	Calostoma cf. sarasinii	Symbiotroph	|Ectomycorrhizal|	Highly Probable	Gasteroid	NULL	NULL	Rinaldi AC, et al. 2008. Fungal Diversity 33:1-45 ((http://www.fungaldiversity.org/fdp/sfdp/33-1.pdf)); Tedersoo L, et al. 2010. Mycorrhiza 20:217-263 ((https://doi.org/10.1007/s00572-009-0274-x)); PÃµlme S, et al. 2020. Fungal Diversity 105:1-16 ((https://doi.org/10.1007/s13225-020-00466-2)); http://mycorrhizas.info/ecmf.html ((http://mycorrhizas.info/ecmf.html))
fungi	basidiomycota	agaricomycetes	cantharellales	hydnaceae	clavulina	Clavulina cinerea	Symbiotroph	|Ectomycorrhizal|	Highly Probable	Clavarioid	NULL	NULL	Tedersoo L, et al. 2014. Science 346:e1256688 ((https://doi.org/10.1126/science.1256688)); PÃµlme S, et al. 2020. Fungal Diversity 105:1-16 ((https://doi.org/10.1007/s13225-020-00466-2))
fungi	basidiomycota	agaricomycetes	cantharellales	hydnaceae	clavulina	Clavulina rugosa	Symbiotroph	|Ectomycorrhizal|	Highly Probable	Clavarioid	NULL	NULL	Tedersoo L, et al. 2014. Science 346:e1256688 ((https://doi.org/10.1126/science.1256688)); PÃµlme S, et al. 2020. Fungal Diversity 105:1-16 ((https://doi.org/10.1007/s13225-020-00466-2))
fungi	basidiomycota	agaricomycetes	agaricales	cortinariaceae	cortinarius	Cortinarius glaucopus	Symbiotroph	|Ectomycorrhizal|	Highly Probable	Agaricoid	NULL	NULL	Rinaldi AC, et al. 2008. Fungal Diversity 33:1-45 ((http://www.fungaldiversity.org/fdp/sfdp/33-1.pdf)); Tedersoo L, et al. 2010. Mycorrhiza 20:217-263 ((https://doi.org/10.1007/s00572-009-0274-x)); PÃµlme S, et al. 2020. Fungal Diversity 105:1-16 ((https://doi.org/10.1007/s13225-020-00466-2)); http://mycorrhizas.info/ecmf.html ((http://mycorrhizas.info/ecmf.html))
fungi	basidiomycota	agaricomycetes	agaricales	cortinariaceae	cortinarius	Cortinarius cf. lacteus	Symbiotroph	|Ectomycorrhizal|	Highly Probable	Agaricoid	NULL	NULL	Rinaldi AC, et al. 2008. Fungal Diversity 33:1-45 ((http://www.fungaldiversity.org/fdp/sfdp/33-1.pdf)); Tedersoo L, et al. 2010. Mycorrhiza 20:217-263 ((https://doi.org/10.1007/s00572-009-0274-x)); PÃµlme S, et al. 2020. Fungal Diversity 105:1-16 ((https://doi.org/10.1007/s13225-020-00466-2)); http://mycorrhizas.info/ecmf.html ((http://mycorrhizas.info/ecmf.html))
fungi	basidiomycota	agaricomycetes	agaricales	cortinariaceae	cortinarius	Cortinarius cf. olivaceofuscus	Symbiotroph	|Ectomycorrhizal|	Highly Probable	Agaricoid	NULL	NULL	Rinaldi AC, et al. 2008. Fungal Diversity 33:1-45 ((http://www.fungaldiversity.org/fdp/sfdp/33-1.pdf)); Tedersoo L, et al. 2010. Mycorrhiza 20:217-263 ((https://doi.org/10.1007/s00572-009-0274-x)); PÃµlme S, et al. 2020. Fungal Diversity 105:1-16 ((https://doi.org/10.1007/s13225-020-00466-2)); http://mycorrhizas.info/ecmf.html ((http://mycorrhizas.info/ecmf.html))
fungi	ascomycota	eurotiomycetes	eurotiales	elaphomycetaceae	elaphomyces	Elaphomyces muricatus	Symbiotroph	|Ectomycorrhizal|	Highly Probable	Gasteroid	Hypogeous	false truffle; Common name	Rinaldi AC, et al. 2008. Fungal Diversity 33:1-45 ((http://www.fungaldiversity.org/fdp/sfdp/33-1.pdf)); Tedersoo L, et al. 2010. Mycorrhiza 20:217-263 ((https://doi.org/10.1007/s00572-009-0274-x)); PÃµlme S, et al. 2020. Fungal Diversity 105:1-16 ((https://doi.org/10.1007/s13225-020-00466-2)); http://mycorrhizas.info/ecmf.html ((http://mycorrhizas.info/ecmf.html))
fungi	ascomycota	pezizomycetes	pezizales	pyronemataceae	genea	Genea hispidula	Symbiotroph	|Ectomycorrhizal|	Highly Probable	Gasteroid	Hypogeous	NULL	Rinaldi AC, et al. 2008. Fungal Diversity 33:1-45 ((http://www.fungaldiversity.org/fdp/sfdp/33-1.pdf)); Tedersoo L, et al. 2010. Mycorrhiza 20:217-263 ((https://doi.org/10.1007/s00572-009-0274-x)); PÃµlme S, et al. 2020. Fungal Diversity 105:1-16 ((https://doi.org/10.1007/s13225-020-00466-2)); http://mycorrhizas.info/ecmf.html ((http://mycorrhizas.info/ecmf.html))
fungi	ascomycota	pezizomycetes	pezizales	pyronemataceae	gilkeya	Gilkeya compacta	Symbiotroph	|Ectomycorrhizal|	Highly Probable	Gasteroid	Hypogeous	false truffle; Common name	Rinaldi AC, et al. 2008. Fungal Diversity 33:1-45 ((http://www.fungaldiversity.org/fdp/sfdp/33-1.pdf)); Tedersoo L, et al. 2010. Mycorrhiza 20:217-263 ((https://doi.org/10.1007/s00572-009-0274-x)); PÃµlme S, et al. 2020. Fungal Diversity 105:1-16 ((https://doi.org/10.1007/s13225-020-00466-2))
fungi	basidiomycota	agaricomycetes	russulales	russulaceae	gymnomyces	Gymnomyces fallax	Symbiotroph	|Ectomycorrhizal|	Highly Probable	Gasteroid	Hypogeous	false truffle; Common name	Rinaldi AC, et al. 2008. Fungal Diversity 33:1-45 ((http://www.fungaldiversity.org/fdp/sfdp/33-1.pdf)); Tedersoo L, et al. 2010. Mycorrhiza 20:217-263 ((https://doi.org/10.1007/s00572-009-0274-x)); PÃµlme S, et al. 2020. Fungal Diversity 105:1-16 ((https://doi.org/10.1007/s13225-020-00466-2)); http://mycorrhizas.info/ecmf.html ((http://mycorrhizas.info/ecmf.html))
fungi	basidiomycota	agaricomycetes	russulales	russulaceae	gymnomyces	Gymnomyces cf. subfulvus	Symbiotroph	|Ectomycorrhizal|	Highly Probable	Gasteroid	Hypogeous	false truffle; Common name	Rinaldi AC, et al. 2008. Fungal Diversity 33:1-45 ((http://www.fungaldiversity.org/fdp/sfdp/33-1.pdf)); Tedersoo L, et al. 2010. Mycorrhiza 20:217-263 ((https://doi.org/10.1007/s00572-009-0274-x)); PÃµlme S, et al. 2020. Fungal Diversity 105:1-16 ((https://doi.org/10.1007/s13225-020-00466-2)); http://mycorrhizas.info/ecmf.html ((http://mycorrhizas.info/ecmf.html))
fungi	basidiomycota	agaricomycetes	boletales	gyroporaceae	gyroporus	Gyroporus castaneus	Symbiotroph	|Ectomycorrhizal|	Highly Probable	Agaricoid-Boletoid	NULL	NULL	Rinaldi AC, et al. 2008. Fungal Diversity 33:1-45 ((http://www.fungaldiversity.org/fdp/sfdp/33-1.pdf)); Tedersoo L, et al. 2010. Mycorrhiza 20:217-263 ((https://doi.org/10.1007/s00572-009-0274-x)); PÃµlme S, et al. 2020. Fungal Diversity 105:1-16 ((https://doi.org/10.1007/s13225-020-00466-2)); http://mycorrhizas.info/ecmf.html ((http://mycorrhizas.info/ecmf.html))
fungi	basidiomycota	agaricomycetes	agaricales	hymenogastraceae	hebeloma	Hebeloma cf. collariatum	Symbiotroph	|Ectomycorrhizal|	Highly Probable	Agaricoid	NULL	NULL	Rinaldi AC, et al. 2008. Fungal Diversity 33:1-45 ((http://www.fungaldiversity.org/fdp/sfdp/33-1.pdf)); Tedersoo L, et al. 2010. Mycorrhiza 20:217-263 ((https://doi.org/10.1007/s00572-009-0274-x)); PÃµlme S, et al. 2020. Fungal Diversity 105:1-16 ((https://doi.org/10.1007/s13225-020-00466-2)); http://mycorrhizas.info/ecmf.html ((http://mycorrhizas.info/ecmf.html))
fungi	ascomycota	pezizomycetes	pezizales	helvellaceae	helvella	Helvella sulcata	Symbiotroph	|Ectomycorrhizal|	Highly Probable	Helvelloid	NULL	NULL	Rinaldi AC, et al. 2008. Fungal Diversity 33:1-45 ((http://www.fungaldiversity.org/fdp/sfdp/33-1.pdf)); Tedersoo L, et al. 2010. Mycorrhiza 20:217-263 ((https://doi.org/10.1007/s00572-009-0274-x)); PÃµlme S, et al. 2020. Fungal Diversity 105:1-16 ((https://doi.org/10.1007/s13225-020-00466-2)); http://mycorrhizas.info/ecmf.html ((http://mycorrhizas.info/ecmf.html))
fungi	ascomycota	pezizomycetes	pezizales	discinaceae	hydnotrya	Hydnotrya cf. tulasnei	Symbiotroph	|Ectomycorrhizal|	Highly Probable	Gasteroid	Hypogeous	Common name - false truffle; Syn. Geoporella	Rinaldi AC, et al. 2008. Fungal Diversity 33:1-45 ((http://www.fungaldiversity.org/fdp/sfdp/33-1.pdf)); Tedersoo L, et al. 2010. Mycorrhiza 20:217-263 ((https://doi.org/10.1007/s00572-009-0274-x)); PÃµlme S, et al. 2020. Fungal Diversity 105:1-16 ((https://doi.org/10.1007/s13225-020-00466-2)); http://mycorrhizas.info/ecmf.html ((http://mycorrhizas.info/ecmf.html))
fungi	ascomycota	pezizomycetes	pezizales	pezizaceae	imaia	Imaia cf. gigantea	Symbiotroph	|Ectomycorrhizal|	Highly Probable	Gasteroid	Hypogeous	NULL	Tedersoo L, et al. 2010. Mycorrhiza 20:217-263 ((https://doi.org/10.1007/s00572-009-0274-x)); PÃµlme S, et al. 2020. Fungal Diversity 105:1-16 ((https://doi.org/10.1007/s13225-020-00466-2))
fungi	basidiomycota	agaricomycetes	agaricales	inocybaceae	inocybe	Inocybe cf. adaequata	Symbiotroph	|Ectomycorrhizal|	Highly Probable	Agaricoid	NULL	Sensu stricto (Matheny 2009).	Rinaldi AC, et al. 2008. Fungal Diversity 33:1-45 ((http://www.fungaldiversity.org/fdp/sfdp/33-1.pdf)); Matheny PB. 2009. McIlvainea 18:11-21 ((https://namyco.org/docs/3_Matheny.pdf)); Tedersoo L, et al. 2010. Mycorrhiza 20:217-263 ((https://doi.org/10.1007/s00572-009-0274-x)); PÃµlme S, et al. 2020. Fungal Diversity 105:1-16 ((https://doi.org/10.1007/s13225-020-00466-2)); http://mycorrhizas.info…
fungi	basidiomycota	agaricomycetes	agaricales	inocybaceae	inocybe	Inocybe cf. agordina	Symbiotroph	|Ectomycorrhizal|	Highly Probable	Agaricoid	NULL	Sensu stricto (Matheny 2009).	Rinaldi AC, et al. 2008. Fungal Diversity 33:1-45 ((http://www.fungaldiversity.org/fdp/sfdp/33-1.pdf)); Matheny PB. 2009. McIlvainea 18:11-21 ((https://namyco.org/docs/3_Matheny.pdf)); Tedersoo L, et al. 2010. Mycorrhiza 20:217-263 ((https://doi.org/10.1007/s00572-009-0274-x)); PÃµlme S, et al. 2020. Fungal Diversity 105:1-16 ((https://doi.org/10.1007/s13225-020-00466-2)); http://mycorrhizas.info…
fungi	basidiomycota	agaricomycetes	agaricales	inocybaceae	inocybe	Inocybe cf. auricoma	Symbiotroph	|Ectomycorrhizal|	Highly Probable	Agaricoid	NULL	Sensu stricto (Matheny 2009).	Rinaldi AC, et al. 2008. Fungal Diversity 33:1-45 ((http://www.fungaldiversity.org/fdp/sfdp/33-1.pdf)); Matheny PB. 2009. McIlvainea 18:11-21 ((https://namyco.org/docs/3_Matheny.pdf)); Tedersoo L, et al. 2010. Mycorrhiza 20:217-263 ((https://doi.org/10.1007/s00572-009-0274-x)); PÃµlme S, et al. 2020. Fungal Diversity 105:1-16 ((https://doi.org/10.1007/s13225-020-00466-2)); http://mycorrhizas.info…
fungi	basidiomycota	agaricomycetes	agaricales	inocybaceae	inocybe	Inocybe calamistrata	Symbiotroph	|Ectomycorrhizal|	Highly Probable	Agaricoid	NULL	Sensu stricto (Matheny 2009).	Rinaldi AC, et al. 2008. Fungal Diversity 33:1-45 ((http://www.fungaldiversity.org/fdp/sfdp/33-1.pdf)); Matheny PB. 2009. McIlvainea 18:11-21 ((https://namyco.org/docs/3_Matheny.pdf)); Tedersoo L, et al. 2010. Mycorrhiza 20:217-263 ((https://doi.org/10.1007/s00572-009-0274-x)); PÃµlme S, et al. 2020. Fungal Diversity 105:1-16 ((https://doi.org/10.1007/s13225-020-00466-2)); http://mycorrhizas.info…
fungi	basidiomycota	agaricomycetes	agaricales	inocybaceae	inocybe	Inocybe chelanensis	Symbiotroph	|Ectomycorrhizal|	Highly Probable	Agaricoid	NULL	Sensu stricto (Matheny 2009).	Rinaldi AC, et al. 2008. Fungal Diversity 33:1-45 ((http://www.fungaldiversity.org/fdp/sfdp/33-1.pdf)); Matheny PB. 2009. McIlvainea 18:11-21 ((https://namyco.org/docs/3_Matheny.pdf)); Tedersoo L, et al. 2010. Mycorrhiza 20:217-263 ((https://doi.org/10.1007/s00572-009-0274-x)); PÃµlme S, et al. 2020. Fungal Diversity 105:1-16 ((https://doi.org/10.1007/s13225-020-00466-2)); http://mycorrhizas.info…
fungi	basidiomycota	agaricomycetes	agaricales	inocybaceae	inocybe	Inocybe godeyi	Symbiotroph	|Ectomycorrhizal|	Highly Probable	Agaricoid	NULL	Sensu stricto (Matheny 2009).	Rinaldi AC, et al. 2008. Fungal Diversity 33:1-45 ((http://www.fungaldiversity.org/fdp/sfdp/33-1.pdf)); Matheny PB. 2009. McIlvainea 18:11-21 ((https://namyco.org/docs/3_Matheny.pdf)); Tedersoo L, et al. 2010. Mycorrhiza 20:217-263 ((https://doi.org/10.1007/s00572-009-0274-x)); PÃµlme S, et al. 2020. Fungal Diversity 105:1-16 ((https://doi.org/10.1007/s13225-020-00466-2)); http://mycorrhizas.info…
fungi	basidiomycota	agaricomycetes	agaricales	inocybaceae	inocybe	Inocybe lanatodisca	Symbiotroph	|Ectomycorrhizal|	Highly Probable	Agaricoid	NULL	Sensu stricto (Matheny 2009).	Rinaldi AC, et al. 2008. Fungal Diversity 33:1-45 ((http://www.fungaldiversity.org/fdp/sfdp/33-1.pdf)); Matheny PB. 2009. McIlvainea 18:11-21 ((https://namyco.org/docs/3_Matheny.pdf)); Tedersoo L, et al. 2010. Mycorrhiza 20:217-263 ((https://doi.org/10.1007/s00572-009-0274-x)); PÃµlme S, et al. 2020. Fungal Diversity 105:1-16 ((https://doi.org/10.1007/s13225-020-00466-2)); http://mycorrhizas.info…
fungi	basidiomycota	agaricomycetes	agaricales	inocybaceae	inocybe	Inocybe mixtilis	Symbiotroph	|Ectomycorrhizal|	Highly Probable	Agaricoid	NULL	Sensu stricto (Matheny 2009).	Rinaldi AC, et al. 2008. Fungal Diversity 33:1-45 ((http://www.fungaldiversity.org/fdp/sfdp/33-1.pdf)); Matheny PB. 2009. McIlvainea 18:11-21 ((https://namyco.org/docs/3_Matheny.pdf)); Tedersoo L, et al. 2010. Mycorrhiza 20:217-263 ((https://doi.org/10.1007/s00572-009-0274-x)); PÃµlme S, et al. 2020. Fungal Diversity 105:1-16 ((https://doi.org/10.1007/s13225-020-00466-2)); http://mycorrhizas.info…
fungi	basidiomycota	agaricomycetes	agaricales	inocybaceae	inocybe	Inocybe nitidiuscula	Symbiotroph	|Ectomycorrhizal|	Highly Probable	Agaricoid	NULL	Sensu stricto (Matheny 2009).	Rinaldi AC, et al. 2008. Fungal Diversity 33:1-45 ((http://www.fungaldiversity.org/fdp/sfdp/33-1.pdf)); Matheny PB. 2009. McIlvainea 18:11-21 ((https://namyco.org/docs/3_Matheny.pdf)); Tedersoo L, et al. 2010. Mycorrhiza 20:217-263 ((https://doi.org/10.1007/s00572-009-0274-x)); PÃµlme S, et al. 2020. Fungal Diversity 105:1-16 ((https://doi.org/10.1007/s13225-020-00466-2)); http://mycorrhizas.info…
fungi	basidiomycota	agaricomycetes	agaricales	inocybaceae	inocybe	Inocybe ochroalba	Symbiotroph	|Ectomycorrhizal|	Highly Probable	Agaricoid	NULL	Sensu stricto (Matheny 2009).	Rinaldi AC, et al. 2008. Fungal Diversity 33:1-45 ((http://www.fungaldiversity.org/fdp/sfdp/33-1.pdf)); Matheny PB. 2009. McIlvainea 18:11-21 ((https://namyco.org/docs/3_Matheny.pdf)); Tedersoo L, et al. 2010. Mycorrhiza 20:217-263 ((https://doi.org/10.1007/s00572-009-0274-x)); PÃµlme S, et al. 2020. Fungal Diversity 105:1-16 ((https://doi.org/10.1007/s13225-020-00466-2)); http://mycorrhizas.info…
fungi	basidiomycota	agaricomycetes	agaricales	inocybaceae	inocybe	Inocybe cf. rimosoides	Symbiotroph	|Ectomycorrhizal|	Highly Probable	Agaricoid	NULL	Sensu stricto (Matheny 2009).	Rinaldi AC, et al. 2008. Fungal Diversity 33:1-45 ((http://www.fungaldiversity.org/fdp/sfdp/33-1.pdf)); Matheny PB. 2009. McIlvainea 18:11-21 ((https://namyco.org/docs/3_Matheny.pdf)); Tedersoo L, et al. 2010. Mycorrhiza 20:217-263 ((https://doi.org/10.1007/s00572-009-0274-x)); PÃµlme S, et al. 2020. Fungal Diversity 105:1-16 ((https://doi.org/10.1007/s13225-020-00466-2)); http://mycorrhizas.info…
fungi	basidiomycota	agaricomycetes	agaricales	inocybaceae	inocybe	Inocybe subnudipes	Symbiotroph	|Ectomycorrhizal|	Highly Probable	Agaricoid	NULL	Sensu stricto (Matheny 2009).	Rinaldi AC, et al. 2008. Fungal Diversity 33:1-45 ((http://www.fungaldiversity.org/fdp/sfdp/33-1.pdf)); Matheny PB. 2009. McIlvainea 18:11-21 ((https://namyco.org/docs/3_Matheny.pdf)); Tedersoo L, et al. 2010. Mycorrhiza 20:217-263 ((https://doi.org/10.1007/s00572-009-0274-x)); PÃµlme S, et al. 2020. Fungal Diversity 105:1-16 ((https://doi.org/10.1007/s13225-020-00466-2)); http://mycorrhizas.info…
fungi	basidiomycota	agaricomycetes	russulales	russulaceae	lactarius	Lactarius chrysorrheus	Symbiotroph	|Ectomycorrhizal|	Highly Probable	Agaricoid	NULL	milk; cap; Common name	Rinaldi AC, et al. 2008. Fungal Diversity 33:1-45 ((http://www.fungaldiversity.org/fdp/sfdp/33-1.pdf)); Tedersoo L, et al. 2010. Mycorrhiza 20:217-263 ((https://doi.org/10.1007/s00572-009-0274-x)); PÃµlme S, et al. 2020. Fungal Diversity 105:1-16 ((https://doi.org/10.1007/s13225-020-00466-2)); http://mycorrhizas.info/ecmf.html ((http://mycorrhizas.info/ecmf.html))
fungi	basidiomycota	agaricomycetes	russulales	russulaceae	lactarius	Lactarius deliciosus	Symbiotroph	|Ectomycorrhizal|	Highly Probable	Agaricoid	NULL	milk; cap; Common name	Rinaldi AC, et al. 2008. Fungal Diversity 33:1-45 ((http://www.fungaldiversity.org/fdp/sfdp/33-1.pdf)); Tedersoo L, et al. 2010. Mycorrhiza 20:217-263 ((https://doi.org/10.1007/s00572-009-0274-x)); PÃµlme S, et al. 2020. Fungal Diversity 105:1-16 ((https://doi.org/10.1007/s13225-020-00466-2)); http://mycorrhizas.info/ecmf.html ((http://mycorrhizas.info/ecmf.html))
fungi	basidiomycota	agaricomycetes	russulales	russulaceae	lactarius	Lactarius pubescens	Symbiotroph	|Ectomycorrhizal|	Highly Probable	Agaricoid	NULL	milk; cap; Common name	Rinaldi AC, et al. 2008. Fungal Diversity 33:1-45 ((http://www.fungaldiversity.org/fdp/sfdp/33-1.pdf)); Tedersoo L, et al. 2010. Mycorrhiza 20:217-263 ((https://doi.org/10.1007/s00572-009-0274-x)); PÃµlme S, et al. 2020. Fungal Diversity 105:1-16 ((https://doi.org/10.1007/s13225-020-00466-2)); http://mycorrhizas.info/ecmf.html ((http://mycorrhizas.info/ecmf.html))
fungi	basidiomycota	agaricomycetes	boletales	melanogastraceae	melanogaster	Melanogaster ambiguus	Symbiotroph	|Ectomycorrhizal|	Highly Probable	Gasteroid	Hypogeous	false truffle; Common name	Rinaldi AC, et al. 2008. Fungal Diversity 33:1-45 ((http://www.fungaldiversity.org/fdp/sfdp/33-1.pdf)); Tedersoo L, et al. 2010. Mycorrhiza 20:217-263 ((https://doi.org/10.1007/s00572-009-0274-x)); PÃµlme S, et al. 2020. Fungal Diversity 105:1-16 ((https://doi.org/10.1007/s13225-020-00466-2)); http://mycorrhizas.info/ecmf.html ((http://mycorrhizas.info/ecmf.html))
fungi	ascomycota	pezizomycetes	pezizales	pezizaceae	pachyphlodes	Pachyphloeus carneus	Symbiotroph	|Ectomycorrhizal|	Highly Probable	Gasteroid	Hypogeous	NULL	Rinaldi AC, et al. 2008. Fungal Diversity 33:1-45 ((http://www.fungaldiversity.org/fdp/sfdp/33-1.pdf)); Tedersoo L, et al. 2010. Mycorrhiza 20:217-263 ((https://doi.org/10.1007/s00572-009-0274-x)); PÃµlme S, et al. 2020. Fungal Diversity 105:1-16 ((https://doi.org/10.1007/s13225-020-00466-2)); http://mycorrhizas.info/ecmf.html ((http://mycorrhizas.info/ecmf.html))
fungi	basidiomycota	agaricomycetes	thelephorales	bankeraceae	phellodon	Phellodon confluens	Symbiotroph	|Ectomycorrhizal|	Highly Probable	Agaricoid-Hydnoid	NULL	NULL	Rinaldi AC, et al. 2008. Fungal Diversity 33:1-45 ((http://www.fungaldiversity.org/fdp/sfdp/33-1.pdf)); Tedersoo L, et al. 2010. Mycorrhiza 20:217-263 ((https://doi.org/10.1007/s00572-009-0274-x)); PÃµlme S, et al. 2020. Fungal Diversity 105:1-16 ((https://doi.org/10.1007/s13225-020-00466-2)); http://mycorrhizas.info/ecmf.html ((http://mycorrhizas.info/ecmf.html))
fungi	basidiomycota	agaricomycetes	boletales	boletaceae	phylloporus	Phylloporus cf. pelletieri	Symbiotroph	|Ectomycorrhizal|	Highly Probable	Agaricoid	NULL	NULL	Rinaldi AC, et al. 2008. Fungal Diversity 33:1-45 ((http://www.fungaldiversity.org/fdp/sfdp/33-1.pdf)); Tedersoo L, et al. 2010. Mycorrhiza 20:217-263 ((https://doi.org/10.1007/s00572-009-0274-x)); PÃµlme S, et al. 2020. Fungal Diversity 105:1-16 ((https://doi.org/10.1007/s13225-020-00466-2)); http://mycorrhizas.info/ecmf.html ((http://mycorrhizas.info/ecmf.html))
fungi	basidiomycota	agaricomycetes	atheliales	atheliaceae	piloderma	Piloderma byssinum	Symbiotroph	|Ectomycorrhizal|	Highly Probable	Corticioid	NULL	NULL	Rinaldi AC, et al. 2008. Fungal Diversity 33:1-45 ((http://www.fungaldiversity.org/fdp/sfdp/33-1.pdf)); Tedersoo L, et al. 2010. Mycorrhiza 20:217-263 ((https://doi.org/10.1007/s00572-009-0274-x)); PÃµlme S, et al. 2020. Fungal Diversity 105:1-16 ((https://doi.org/10.1007/s13225-020-00466-2)); http://mycorrhizas.info/ecmf.html ((http://mycorrhizas.info/ecmf.html))
fungi	basidiomycota	agaricomycetes	atheliales	atheliaceae	piloderma	Piloderma fallax	Symbiotroph	|Ectomycorrhizal|	Highly Probable	Corticioid	NULL	NULL	Rinaldi AC, et al. 2008. Fungal Diversity 33:1-45 ((http://www.fungaldiversity.org/fdp/sfdp/33-1.pdf)); Tedersoo L, et al. 2010. Mycorrhiza 20:217-263 ((https://doi.org/10.1007/s00572-009-0274-x)); PÃµlme S, et al. 2020. Fungal Diversity 105:1-16 ((https://doi.org/10.1007/s13225-020-00466-2)); http://mycorrhizas.info/ecmf.html ((http://mycorrhizas.info/ecmf.html))
fungi	basidiomycota	agaricomycetes	atheliales	atheliaceae	piloderma	Piloderma olivaceum	Symbiotroph	|Ectomycorrhizal|	Highly Probable	Corticioid	NULL	NULL	Rinaldi AC, et al. 2008. Fungal Diversity 33:1-45 ((http://www.fungaldiversity.org/fdp/sfdp/33-1.pdf)); Tedersoo L, et al. 2010. Mycorrhiza 20:217-263 ((https://doi.org/10.1007/s00572-009-0274-x)); PÃµlme S, et al. 2020. Fungal Diversity 105:1-16 ((https://doi.org/10.1007/s13225-020-00466-2)); http://mycorrhizas.info/ecmf.html ((http://mycorrhizas.info/ecmf.html))
fungi	basidiomycota	agaricomycetes	boletales	boletaceae	porphyrellus	Porphyrellus pseudoscaber	Symbiotroph	|Ectomycorrhizal|	Highly Probable	Agaricoid-Boletoid	NULL	NULL	Tedersoo L, et al. 2010. Mycorrhiza 20:217-263 ((https://doi.org/10.1007/s00572-009-0274-x)); PÃµlme S, et al. 2020. Fungal Diversity 105:1-16 ((https://doi.org/10.1007/s13225-020-00466-2)); http://mycorrhizas.info/ecmf.html ((http://mycorrhizas.info/ecmf.html))
fungi	basidiomycota	agaricomycetes	boletales	rhizopogonaceae	rhizopogon	Rhizopogon salebrosus	Symbiotroph	|Ectomycorrhizal|	Highly Probable	Gasteroid	Hypogeous	false truffle; Common name ; Host - Pinaceae (PÃµlme et al. 2020)	Rinaldi AC, et al. 2008. Fungal Diversity 33:1-45 ((http://www.fungaldiversity.org/fdp/sfdp/33-1.pdf)); Tedersoo L, et al. 2010. Mycorrhiza 20:217-263 ((https://doi.org/10.1007/s00572-009-0274-x)); PÃµlme S, et al. 2020. Fungal Diversity 105:1-16 ((https://doi.org/10.1007/s13225-020-00466-2)); http://mycorrhizas.info/ecmf.html ((http://mycorrhizas.info/ecmf.html))
fungi	basidiomycota	agaricomycetes	russulales	russulaceae	russula	Russula cf. archaea	Symbiotroph	|Ectomycorrhizal|	Highly Probable	Agaricoid	NULL	NULL	Rinaldi AC, et al. 2008. Fungal Diversity 33:1-45 ((http://www.fungaldiversity.org/fdp/sfdp/33-1.pdf)); Tedersoo L, et al. 2010. Mycorrhiza 20:217-263 ((https://doi.org/10.1007/s00572-009-0274-x)); PÃµlme S, et al. 2020. Fungal Diversity 105:1-16 ((https://doi.org/10.1007/s13225-020-00466-2)); http://mycorrhizas.info/ecmf.html ((http://mycorrhizas.info/ecmf.html))
fungi	basidiomycota	agaricomycetes	russulales	russulaceae	russula	Russula brevipes	Symbiotroph	|Ectomycorrhizal|	Highly Probable	Agaricoid	NULL	NULL	Rinaldi AC, et al. 2008. Fungal Diversity 33:1-45 ((http://www.fungaldiversity.org/fdp/sfdp/33-1.pdf)); Tedersoo L, et al. 2010. Mycorrhiza 20:217-263 ((https://doi.org/10.1007/s00572-009-0274-x)); PÃµlme S, et al. 2020. Fungal Diversity 105:1-16 ((https://doi.org/10.1007/s13225-020-00466-2)); http://mycorrhizas.info/ecmf.html ((http://mycorrhizas.info/ecmf.html))
fungi	basidiomycota	agaricomycetes	russulales	russulaceae	russula	Russula cerolens	Symbiotroph	|Ectomycorrhizal|	Highly Probable	Agaricoid	NULL	NULL	Rinaldi AC, et al. 2008. Fungal Diversity 33:1-45 ((http://www.fungaldiversity.org/fdp/sfdp/33-1.pdf)); Tedersoo L, et al. 2010. Mycorrhiza 20:217-263 ((https://doi.org/10.1007/s00572-009-0274-x)); PÃµlme S, et al. 2020. Fungal Diversity 105:1-16 ((https://doi.org/10.1007/s13225-020-00466-2)); http://mycorrhizas.info/ecmf.html ((http://mycorrhizas.info/ecmf.html))
fungi	basidiomycota	agaricomycetes	russulales	russulaceae	russula	Russula compacta	Symbiotroph	|Ectomycorrhizal|	Highly Probable	Agaricoid	NULL	NULL	Rinaldi AC, et al. 2008. Fungal Diversity 33:1-45 ((http://www.fungaldiversity.org/fdp/sfdp/33-1.pdf)); Tedersoo L, et al. 2010. Mycorrhiza 20:217-263 ((https://doi.org/10.1007/s00572-009-0274-x)); PÃµlme S, et al. 2020. Fungal Diversity 105:1-16 ((https://doi.org/10.1007/s13225-020-00466-2)); http://mycorrhizas.info/ecmf.html ((http://mycorrhizas.info/ecmf.html))
fungi	basidiomycota	agaricomycetes	russulales	russulaceae	russula	Russula emetica	Symbiotroph	|Ectomycorrhizal|	Highly Probable	Agaricoid	NULL	NULL	Rinaldi AC, et al. 2008. Fungal Diversity 33:1-45 ((http://www.fungaldiversity.org/fdp/sfdp/33-1.pdf)); Tedersoo L, et al. 2010. Mycorrhiza 20:217-263 ((https://doi.org/10.1007/s00572-009-0274-x)); PÃµlme S, et al. 2020. Fungal Diversity 105:1-16 ((https://doi.org/10.1007/s13225-020-00466-2)); http://mycorrhizas.info/ecmf.html ((http://mycorrhizas.info/ecmf.html))
fungi	basidiomycota	agaricomycetes	russulales	russulaceae	russula	Russula cf. insignis	Symbiotroph	|Ectomycorrhizal|	Highly Probable	Agaricoid	NULL	NULL	Rinaldi AC, et al. 2008. Fungal Diversity 33:1-45 ((http://www.fungaldiversity.org/fdp/sfdp/33-1.pdf)); Tedersoo L, et al. 2010. Mycorrhiza 20:217-263 ((https://doi.org/10.1007/s00572-009-0274-x)); PÃµlme S, et al. 2020. Fungal Diversity 105:1-16 ((https://doi.org/10.1007/s13225-020-00466-2)); http://mycorrhizas.info/ecmf.html ((http://mycorrhizas.info/ecmf.html))
fungi	basidiomycota	agaricomycetes	russulales	russulaceae	russula	Russula lutea	Symbiotroph	|Ectomycorrhizal|	Highly Probable	Agaricoid	NULL	NULL	Rinaldi AC, et al. 2008. Fungal Diversity 33:1-45 ((http://www.fungaldiversity.org/fdp/sfdp/33-1.pdf)); Tedersoo L, et al. 2010. Mycorrhiza 20:217-263 ((https://doi.org/10.1007/s00572-009-0274-x)); PÃµlme S, et al. 2020. Fungal Diversity 105:1-16 ((https://doi.org/10.1007/s13225-020-00466-2)); http://mycorrhizas.info/ecmf.html ((http://mycorrhizas.info/ecmf.html))
fungi	basidiomycota	agaricomycetes	russulales	russulaceae	russula	Russula nigricans	Symbiotroph	|Ectomycorrhizal|	Highly Probable	Agaricoid	NULL	NULL	Rinaldi AC, et al. 2008. Fungal Diversity 33:1-45 ((http://www.fungaldiversity.org/fdp/sfdp/33-1.pdf)); Tedersoo L, et al. 2010. Mycorrhiza 20:217-263 ((https://doi.org/10.1007/s00572-009-0274-x)); PÃµlme S, et al. 2020. Fungal Diversity 105:1-16 ((https://doi.org/10.1007/s13225-020-00466-2)); http://mycorrhizas.info/ecmf.html ((http://mycorrhizas.info/ecmf.html))
fungi	basidiomycota	agaricomycetes	russulales	russulaceae	russula	Russula pectinatoides	Symbiotroph	|Ectomycorrhizal|	Highly Probable	Agaricoid	NULL	NULL	Rinaldi AC, et al. 2008. Fungal Diversity 33:1-45 ((http://www.fungaldiversity.org/fdp/sfdp/33-1.pdf)); Tedersoo L, et al. 2010. Mycorrhiza 20:217-263 ((https://doi.org/10.1007/s00572-009-0274-x)); PÃµlme S, et al. 2020. Fungal Diversity 105:1-16 ((https://doi.org/10.1007/s13225-020-00466-2)); http://mycorrhizas.info/ecmf.html ((http://mycorrhizas.info/ecmf.html))
fungi	basidiomycota	agaricomycetes	russulales	russulaceae	russula	Russula queletii	Symbiotroph	|Ectomycorrhizal|	Highly Probable	Agaricoid	NULL	NULL	Rinaldi AC, et al. 2008. Fungal Diversity 33:1-45 ((http://www.fungaldiversity.org/fdp/sfdp/33-1.pdf)); Tedersoo L, et al. 2010. Mycorrhiza 20:217-263 ((https://doi.org/10.1007/s00572-009-0274-x)); PÃµlme S, et al. 2020. Fungal Diversity 105:1-16 ((https://doi.org/10.1007/s13225-020-00466-2)); http://mycorrhizas.info/ecmf.html ((http://mycorrhizas.info/ecmf.html))
fungi	basidiomycota	agaricomycetes	russulales	russulaceae	russula	Russula cf. roseipes	Symbiotroph	|Ectomycorrhizal|	Highly Probable	Agaricoid	NULL	NULL	Rinaldi AC, et al. 2008. Fungal Diversity 33:1-45 ((http://www.fungaldiversity.org/fdp/sfdp/33-1.pdf)); Tedersoo L, et al. 2010. Mycorrhiza 20:217-263 ((https://doi.org/10.1007/s00572-009-0274-x)); PÃµlme S, et al. 2020. Fungal Diversity 105:1-16 ((https://doi.org/10.1007/s13225-020-00466-2)); http://mycorrhizas.info/ecmf.html ((http://mycorrhizas.info/ecmf.html))
fungi	basidiomycota	agaricomycetes	russulales	russulaceae	russula	Russula variata	Symbiotroph	|Ectomycorrhizal|	Highly Probable	Agaricoid	NULL	NULL	Rinaldi AC, et al. 2008. Fungal Diversity 33:1-45 ((http://www.fungaldiversity.org/fdp/sfdp/33-1.pdf)); Tedersoo L, et al. 2010. Mycorrhiza 20:217-263 ((https://doi.org/10.1007/s00572-009-0274-x)); PÃµlme S, et al. 2020. Fungal Diversity 105:1-16 ((https://doi.org/10.1007/s13225-020-00466-2)); http://mycorrhizas.info/ecmf.html ((http://mycorrhizas.info/ecmf.html))
fungi	basidiomycota	agaricomycetes	russulales	russulaceae	russula	Russula xerampelina	Symbiotroph	|Ectomycorrhizal|	Highly Probable	Agaricoid	NULL	NULL	Rinaldi AC, et al. 2008. Fungal Diversity 33:1-45 ((http://www.fungaldiversity.org/fdp/sfdp/33-1.pdf)); Tedersoo L, et al. 2010. Mycorrhiza 20:217-263 ((https://doi.org/10.1007/s00572-009-0274-x)); PÃµlme S, et al. 2020. Fungal Diversity 105:1-16 ((https://doi.org/10.1007/s13225-020-00466-2)); http://mycorrhizas.info/ecmf.html ((http://mycorrhizas.info/ecmf.html))
fungi	basidiomycota	agaricomycetes	boletales	sclerodermataceae	scleroderma	Scleroderma areolatum	Symbiotroph	|Ectomycorrhizal|	Highly Probable	Gasteroid	NULL	puffball; Common name	Rinaldi AC, et al. 2008. Fungal Diversity 33:1-45 ((http://www.fungaldiversity.org/fdp/sfdp/33-1.pdf)); Tedersoo L, et al. 2010. Mycorrhiza 20:217-263 ((https://doi.org/10.1007/s00572-009-0274-x)); PÃµlme S, et al. 2020. Fungal Diversity 105:1-16 ((https://doi.org/10.1007/s13225-020-00466-2)); http://mycorrhizas.info/ecmf.html ((http://mycorrhizas.info/ecmf.html))
fungi	basidiomycota	agaricomycetes	boletales	sclerodermataceae	scleroderma	Scleroderma bovista	Symbiotroph	|Ectomycorrhizal|	Highly Probable	Gasteroid	NULL	puffball; Common name	Rinaldi AC, et al. 2008. Fungal Diversity 33:1-45 ((http://www.fungaldiversity.org/fdp/sfdp/33-1.pdf)); Tedersoo L, et al. 2010. Mycorrhiza 20:217-263 ((https://doi.org/10.1007/s00572-009-0274-x)); PÃµlme S, et al. 2020. Fungal Diversity 105:1-16 ((https://doi.org/10.1007/s13225-020-00466-2)); http://mycorrhizas.info/ecmf.html ((http://mycorrhizas.info/ecmf.html))
fungi	basidiomycota	agaricomycetes	boletales	sclerodermataceae	scleroderma	Scleroderma polyrhizum	Symbiotroph	|Ectomycorrhizal|	Highly Probable	Gasteroid	NULL	puffball; Common name	Rinaldi AC, et al. 2008. Fungal Diversity 33:1-45 ((http://www.fungaldiversity.org/fdp/sfdp/33-1.pdf)); Tedersoo L, et al. 2010. Mycorrhiza 20:217-263 ((https://doi.org/10.1007/s00572-009-0274-x)); PÃµlme S, et al. 2020. Fungal Diversity 105:1-16 ((https://doi.org/10.1007/s13225-020-00466-2)); http://mycorrhizas.info/ecmf.html ((http://mycorrhizas.info/ecmf.html))
fungi	basidiomycota	agaricomycetes	boletales	sclerodermataceae	scleroderma	Scleroderma verrucosum	Symbiotroph	|Ectomycorrhizal|	Highly Probable	Gasteroid	NULL	puffball; Common name	Rinaldi AC, et al. 2008. Fungal Diversity 33:1-45 ((http://www.fungaldiversity.org/fdp/sfdp/33-1.pdf)); Tedersoo L, et al. 2010. Mycorrhiza 20:217-263 ((https://doi.org/10.1007/s00572-009-0274-x)); PÃµlme S, et al. 2020. Fungal Diversity 105:1-16 ((https://doi.org/10.1007/s13225-020-00466-2)); http://mycorrhizas.info/ecmf.html ((http://mycorrhizas.info/ecmf.html))
fungi	basidiomycota	agaricomycetes	boletales	suillaceae	suillus	Suillus brevipes	Symbiotroph	|Ectomycorrhizal|	Highly Probable	Agaricoid-Boletoid	NULL	Host - Pinaceae (PÃµlme et al. 2020)	Rinaldi AC, et al. 2008. Fungal Diversity 33:1-45 ((http://www.fungaldiversity.org/fdp/sfdp/33-1.pdf)); Tedersoo L, et al. 2010. Mycorrhiza 20:217-263 ((https://doi.org/10.1007/s00572-009-0274-x)); PÃµlme S, et al. 2020. Fungal Diversity 105:1-16 ((https://doi.org/10.1007/s13225-020-00466-2)); http://mycorrhizas.info/ecmf.html ((http://mycorrhizas.info/ecmf.html))
fungi	basidiomycota	agaricomycetes	boletales	suillaceae	suillus	Suillus cothurnatus	Symbiotroph	|Ectomycorrhizal|	Highly Probable	Agaricoid-Boletoid	NULL	Host - Pinaceae (PÃµlme et al. 2020)	Rinaldi AC, et al. 2008. Fungal Diversity 33:1-45 ((http://www.fungaldiversity.org/fdp/sfdp/33-1.pdf)); Tedersoo L, et al. 2010. Mycorrhiza 20:217-263 ((https://doi.org/10.1007/s00572-009-0274-x)); PÃµlme S, et al. 2020. Fungal Diversity 105:1-16 ((https://doi.org/10.1007/s13225-020-00466-2)); http://mycorrhizas.info/ecmf.html ((http://mycorrhizas.info/ecmf.html))
fungi	basidiomycota	agaricomycetes	boletales	suillaceae	suillus	Suillus subluteus	Symbiotroph	|Ectomycorrhizal|	Highly Probable	Agaricoid-Boletoid	NULL	Host - Pinaceae (PÃµlme et al. 2020)	Rinaldi AC, et al. 2008. Fungal Diversity 33:1-45 ((http://www.fungaldiversity.org/fdp/sfdp/33-1.pdf)); Tedersoo L, et al. 2010. Mycorrhiza 20:217-263 ((https://doi.org/10.1007/s00572-009-0274-x)); PÃµlme S, et al. 2020. Fungal Diversity 105:1-16 ((https://doi.org/10.1007/s13225-020-00466-2)); http://mycorrhizas.info/ecmf.html ((http://mycorrhizas.info/ecmf.html))
fungi	basidiomycota	agaricomycetes	boletales	suillaceae	suillus	Suillus cf. variegatus	Symbiotroph	|Ectomycorrhizal|	Highly Probable	Agaricoid-Boletoid	NULL	Host - Pinaceae (PÃµlme et al. 2020)	Rinaldi AC, et al. 2008. Fungal Diversity 33:1-45 ((http://www.fungaldiversity.org/fdp/sfdp/33-1.pdf)); Tedersoo L, et al. 2010. Mycorrhiza 20:217-263 ((https://doi.org/10.1007/s00572-009-0274-x)); PÃµlme S, et al. 2020. Fungal Diversity 105:1-16 ((https://doi.org/10.1007/s13225-020-00466-2)); http://mycorrhizas.info/ecmf.html ((http://mycorrhizas.info/ecmf.html))
fungi	basidiomycota	agaricomycetes	boletales	suillaceae	suillus	Suillus volcanalis	Symbiotroph	|Ectomycorrhizal|	Highly Probable	Agaricoid-Boletoid	NULL	Host - Pinaceae (PÃµlme et al. 2020)	Rinaldi AC, et al. 2008. Fungal Diversity 33:1-45 ((http://www.fungaldiversity.org/fdp/sfdp/33-1.pdf)); Tedersoo L, et al. 2010. Mycorrhiza 20:217-263 ((https://doi.org/10.1007/s00572-009-0274-x)); PÃµlme S, et al. 2020. Fungal Diversity 105:1-16 ((https://doi.org/10.1007/s13225-020-00466-2)); http://mycorrhizas.info/ecmf.html ((http://mycorrhizas.info/ecmf.html))
fungi	ascomycota	pezizomycetes	pezizales	pyronemataceae	tarzetta	Tarzetta catinus	Symbiotroph	|Ectomycorrhizal|	Highly Probable	Microfungus-Pezizoid	NULL	NULL	Rinaldi AC, et al. 2008. Fungal Diversity 33:1-45 ((http://www.fungaldiversity.org/fdp/sfdp/33-1.pdf)); Tedersoo L, et al. 2010. Mycorrhiza 20:217-263 ((https://doi.org/10.1007/s00572-009-0274-x)); PÃµlme S, et al. 2020. Fungal Diversity 105:1-16 ((https://doi.org/10.1007/s13225-020-00466-2))
fungi	ascomycota	pezizomycetes	pezizales	pyronemataceae	tarzetta	Tarzetta cupularis	Symbiotroph	|Ectomycorrhizal|	Highly Probable	Microfungus-Pezizoid	NULL	NULL	Rinaldi AC, et al. 2008. Fungal Diversity 33:1-45 ((http://www.fungaldiversity.org/fdp/sfdp/33-1.pdf)); Tedersoo L, et al. 2010. Mycorrhiza 20:217-263 ((https://doi.org/10.1007/s00572-009-0274-x)); PÃµlme S, et al. 2020. Fungal Diversity 105:1-16 ((https://doi.org/10.1007/s13225-020-00466-2))
fungi	basidiomycota	agaricomycetes	thelephorales	thelephoraceae	thelephora	Thelephora cf. americana	Symbiotroph	|Ectomycorrhizal|	Highly Probable	Clavarioid	NULL	NULL	Rinaldi AC, et al. 2008. Fungal Diversity 33:1-45 ((http://www.fungaldiversity.org/fdp/sfdp/33-1.pdf)); Tedersoo L, et al. 2010. Mycorrhiza 20:217-263 ((https://doi.org/10.1007/s00572-009-0274-x)); PÃµlme S, et al. 2020. Fungal Diversity 105:1-16 ((https://doi.org/10.1007/s13225-020-00466-2)); http://mycorrhizas.info/ecmf.html ((http://mycorrhizas.info/ecmf.html))
fungi	basidiomycota	agaricomycetes	thelephorales	thelephoraceae	tomentella	Tomentella badia	Symbiotroph	|Ectomycorrhizal|	Highly Probable	Corticioid	NULL	NULL	Rinaldi AC, et al. 2008. Fungal Diversity 33:1-45 ((http://www.fungaldiversity.org/fdp/sfdp/33-1.pdf)); Tedersoo L, et al. 2010. Mycorrhiza 20:217-263 ((https://doi.org/10.1007/s00572-009-0274-x)); PÃµlme S, et al. 2020. Fungal Diversity 105:1-16 ((https://doi.org/10.1007/s13225-020-00466-2)); http://mycorrhizas.info/ecmf.html ((http://mycorrhizas.info/ecmf.html))
fungi	basidiomycota	agaricomycetes	thelephorales	thelephoraceae	tomentella	Tomentella bryophila	Symbiotroph	|Ectomycorrhizal|	Highly Probable	Corticioid	NULL	NULL	Rinaldi AC, et al. 2008. Fungal Diversity 33:1-45 ((http://www.fungaldiversity.org/fdp/sfdp/33-1.pdf)); Tedersoo L, et al. 2010. Mycorrhiza 20:217-263 ((https://doi.org/10.1007/s00572-009-0274-x)); PÃµlme S, et al. 2020. Fungal Diversity 105:1-16 ((https://doi.org/10.1007/s13225-020-00466-2)); http://mycorrhizas.info/ecmf.html ((http://mycorrhizas.info/ecmf.html))
fungi	basidiomycota	agaricomycetes	thelephorales	thelephoraceae	tomentella	Tomentella ferruginea	Symbiotroph	|Ectomycorrhizal|	Highly Probable	Corticioid	NULL	NULL	Rinaldi AC, et al. 2008. Fungal Diversity 33:1-45 ((http://www.fungaldiversity.org/fdp/sfdp/33-1.pdf)); Tedersoo L, et al. 2010. Mycorrhiza 20:217-263 ((https://doi.org/10.1007/s00572-009-0274-x)); PÃµlme S, et al. 2020. Fungal Diversity 105:1-16 ((https://doi.org/10.1007/s13225-020-00466-2)); http://mycorrhizas.info/ecmf.html ((http://mycorrhizas.info/ecmf.html))
fungi	basidiomycota	agaricomycetes	thelephorales	thelephoraceae	tomentella	Tomentella stuposa	Symbiotroph	|Ectomycorrhizal|	Highly Probable	Corticioid	NULL	NULL	Rinaldi AC, et al. 2008. Fungal Diversity 33:1-45 ((http://www.fungaldiversity.org/fdp/sfdp/33-1.pdf)); Tedersoo L, et al. 2010. Mycorrhiza 20:217-263 ((https://doi.org/10.1007/s00572-009-0274-x)); PÃµlme S, et al. 2020. Fungal Diversity 105:1-16 ((https://doi.org/10.1007/s13225-020-00466-2)); http://mycorrhizas.info/ecmf.html ((http://mycorrhizas.info/ecmf.html))
fungi	basidiomycota	agaricomycetes	thelephorales	thelephoraceae	tomentella	Tomentella subclavigera	Symbiotroph	|Ectomycorrhizal|	Highly Probable	Corticioid	NULL	NULL	Rinaldi AC, et al. 2008. Fungal Diversity 33:1-45 ((http://www.fungaldiversity.org/fdp/sfdp/33-1.pdf)); Tedersoo L, et al. 2010. Mycorrhiza 20:217-263 ((https://doi.org/10.1007/s00572-009-0274-x)); PÃµlme S, et al. 2020. Fungal Diversity 105:1-16 ((https://doi.org/10.1007/s13225-020-00466-2)); http://mycorrhizas.info/ecmf.html ((http://mycorrhizas.info/ecmf.html))
fungi	basidiomycota	agaricomycetes	thelephorales	thelephoraceae	tomentella	Tomentella cf. sublilacina	Symbiotroph	|Ectomycorrhizal|	Highly Probable	Corticioid	NULL	NULL	Rinaldi AC, et al. 2008. Fungal Diversity 33:1-45 ((http://www.fungaldiversity.org/fdp/sfdp/33-1.pdf)); Tedersoo L, et al. 2010. Mycorrhiza 20:217-263 ((https://doi.org/10.1007/s00572-009-0274-x)); PÃµlme S, et al. 2020. Fungal Diversity 105:1-16 ((https://doi.org/10.1007/s13225-020-00466-2)); http://mycorrhizas.info/ecmf.html ((http://mycorrhizas.info/ecmf.html))
fungi	basidiomycota	agaricomycetes	thelephorales	thelephoraceae	tomentellopsis	Tomentellopsis zygodesmoides	Symbiotroph	|Ectomycorrhizal|	Highly Probable	Corticioid	NULL	NULL	Rinaldi AC, et al. 2008. Fungal Diversity 33:1-45 ((http://www.fungaldiversity.org/fdp/sfdp/33-1.pdf)); Tedersoo L, et al. 2010. Mycorrhiza 20:217-263 ((https://doi.org/10.1007/s00572-009-0274-x)); PÃµlme S, et al. 2020. Fungal Diversity 105:1-16 ((https://doi.org/10.1007/s13225-020-00466-2)); http://mycorrhizas.info/ecmf.html ((http://mycorrhizas.info/ecmf.html))
fungi	ascomycota	pezizomycetes	pezizales	tuberaceae	tuber	Tuber separans	Symbiotroph	|Ectomycorrhizal|	Highly Probable	Gasteroid	Hypogeous	true truffle; Common name	Rinaldi AC, et al. 2008. Fungal Diversity 33:1-45 ((http://www.fungaldiversity.org/fdp/sfdp/33-1.pdf)); Tedersoo L, et al. 2010. Mycorrhiza 20:217-263 ((https://doi.org/10.1007/s00572-009-0274-x)); PÃµlme S, et al. 2020. Fungal Diversity 105:1-16 ((https://doi.org/10.1007/s13225-020-00466-2)); http://mycorrhizas.info/ecmf.html ((http://mycorrhizas.info/ecmf.html))
fungi	ascomycota	pezizomycetes	pezizales	tuberaceae	tuber	Tuber cf. zhongdianense	Symbiotroph	|Ectomycorrhizal|	Highly Probable	Gasteroid	Hypogeous	true truffle; Common name	Rinaldi AC, et al. 2008. Fungal Diversity 33:1-45 ((http://www.fungaldiversity.org/fdp/sfdp/33-1.pdf)); Tedersoo L, et al. 2010. Mycorrhiza 20:217-263 ((https://doi.org/10.1007/s00572-009-0274-x)); PÃµlme S, et al. 2020. Fungal Diversity 105:1-16 ((https://doi.org/10.1007/s13225-020-00466-2)); http://mycorrhizas.info/ecmf.html ((http://mycorrhizas.info/ecmf.html))
fungi	basidiomycota	agaricomycetes	boletales	boletaceae	porphyrellus	Tylopilus sordidus	Symbiotroph	|Ectomycorrhizal|	Highly Probable	Agaricoid-Boletoid	NULL	NULL	Rinaldi AC, et al. 2008. Fungal Diversity 33:1-45 ((http://www.fungaldiversity.org/fdp/sfdp/33-1.pdf)); Tedersoo L, et al. 2010. Mycorrhiza 20:217-263 ((https://doi.org/10.1007/s00572-009-0274-x)); PÃµlme S, et al. 2020. Fungal Diversity 105:1-16 ((https://doi.org/10.1007/s13225-020-00466-2)); http://mycorrhizas.info/ecmf.html ((http://mycorrhizas.info/ecmf.html))
fungi	ascomycota	pezizomycetes	pezizales	pyronemataceae	wilcoxina	Wilcoxina rehmii	Symbiotroph	|Ectomycorrhizal|	Highly Probable	Microfungus-Pezizoid	NULL	NULL	Rinaldi AC, et al. 2008. Fungal Diversity 33:1-45 ((http://www.fungaldiversity.org/fdp/sfdp/33-1.pdf)); Tedersoo L, et al. 2010. Mycorrhiza 20:217-263 ((https://doi.org/10.1007/s00572-009-0274-x)); PÃµlme S, et al. 2020. Fungal Diversity 105:1-16 ((https://doi.org/10.1007/s13225-020-00466-2)); http://mycorrhizas.info/ecmf.html ((http://mycorrhizas.info/ecmf.html))
fungi	basidiomycota	agaricomycetes	boletales	boletaceae	boletus	Boletus aestivalis	Pathotroph-Symbiotroph	|Ectomycorrhizal|-Fungal Parasite	Highly Probable	Agaricoid-Boletoid	NULL	NULL	Rinaldi AC, et al. 2008. Fungal Diversity 33:1-45 ((http://www.fungaldiversity.org/fdp/sfdp/33-1.pdf)); Tedersoo L, et al. 2010. Mycorrhiza 20:217-263 ((https://doi.org/10.1007/s00572-009-0274-x)); PÃµlme S, et al. 2020. Fungal Diversity 105:1-16 ((https://doi.org/10.1007/s13225-020-00466-2)); http://mycorrhizas.info/ecmf.html ((http://mycorrhizas.info/ecmf.html)); List compiled by John Plischke …
fungi	basidiomycota	agaricomycetes	boletales	boletaceae	boletus	Boletus rubellus	Pathotroph-Symbiotroph	|Ectomycorrhizal|-Fungal Parasite	Highly Probable	Agaricoid-Boletoid	NULL	NULL	Rinaldi AC, et al. 2008. Fungal Diversity 33:1-45 ((http://www.fungaldiversity.org/fdp/sfdp/33-1.pdf)); Tedersoo L, et al. 2010. Mycorrhiza 20:217-263 ((https://doi.org/10.1007/s00572-009-0274-x)); PÃµlme S, et al. 2020. Fungal Diversity 105:1-16 ((https://doi.org/10.1007/s13225-020-00466-2)); http://mycorrhizas.info/ecmf.html ((http://mycorrhizas.info/ecmf.html)); List compiled by John Plischke …
fungi	basidiomycota	agaricomycetes	boletales	gomphidiaceae	chroogomphus	Chroogomphus vinicolor	Pathotroph-Symbiotroph	|Ectomycorrhizal|-Fungal Parasite	Probable	Agaricoid	NULL	As mycoparasite (PÃµlme et al. 2020); Host - Pinaceae (PÃµlme et al. 2020); More likely mycoparasite on suilloid fungi; could also be ECM	PÃµlme S, et al. 2020. Fungal Diversity 105:1-16 ((https://doi.org/10.1007/s13225-020-00466-2)); Outline of Ascomycota ((http://www.fieldmuseum.org/myconet))
fungi	basidiomycota	agaricomycetes	agaricales	tricholomataceae	tricholoma	Tricholoma cf. myomyces	Pathotroph-Symbiotroph	|Ectomycorrhizal|-Fungal Parasite	Highly Probable	Agaricoid	NULL	Tricholoma species are ectomycorrhizal, occurring in coniferous and broadleaved forests (Cannon & Kirk 2007); T. sclerotoideum is parasitic on Helvella spp.	Cannon PF, Kirk PM. 2007. Fungal Families of the World. CAB International, Cambridge (ISBN: 978-0851998275); Rinaldi AC, et al. 2008. Fungal Diversity 33:1-45 ((http://www.fungaldiversity.org/fdp/sfdp/33-1.pdf)); Tedersoo L, et al. 2010. Mycorrhiza 20:217-263 ((https://doi.org/10.1007/s00572-009-0274-x)); PÃµlme S, et al. 2020. Fungal Diversity 105:1-16 ((https://doi.org/10.1007/s13225-020-00466-…
fungi	basidiomycota	agaricomycetes	agaricales	amanitaceae	amanita	Amanita flavipes	Saprotroph-Symbiotroph	|Ectomycorrhizal|-Undefined Saprotroph	Probable	Agaricoid	NULL	Some members of the genus are deadly poisonous	Rinaldi AC, et al. 2008. Fungal Diversity 33:1-45 ((http://www.fungaldiversity.org/fdp/sfdp/33-1.pdf)); Tedersoo L, et al. 2010. Mycorrhiza 20:217-263 ((https://doi.org/10.1007/s00572-009-0274-x)); Wolfe BE, et al. 2012. PLoS ONE 7:e39597 ((https://doi.org/10.1371/journal.pone.0039597)); PÃµlme S, et al. 2020. Fungal Diversity 105:1-16 ((https://doi.org/10.1007/s13225-020-00466-2)); http://mycorr…
fungi	basidiomycota	agaricomycetes	agaricales	amanitaceae	amanita	Amanita fulva	Saprotroph-Symbiotroph	|Ectomycorrhizal|-Undefined Saprotroph	Probable	Agaricoid	NULL	Some members of the genus are deadly poisonous	Rinaldi AC, et al. 2008. Fungal Diversity 33:1-45 ((http://www.fungaldiversity.org/fdp/sfdp/33-1.pdf)); Tedersoo L, et al. 2010. Mycorrhiza 20:217-263 ((https://doi.org/10.1007/s00572-009-0274-x)); Wolfe BE, et al. 2012. PLoS ONE 7:e39597 ((https://doi.org/10.1371/journal.pone.0039597)); PÃµlme S, et al. 2020. Fungal Diversity 105:1-16 ((https://doi.org/10.1007/s13225-020-00466-2)); http://mycorr…
fungi	basidiomycota	agaricomycetes	agaricales	amanitaceae	amanita	Amanita multisquamosa	Saprotroph-Symbiotroph	|Ectomycorrhizal|-Undefined Saprotroph	Probable	Agaricoid	NULL	Some members of the genus are deadly poisonous	Rinaldi AC, et al. 2008. Fungal Diversity 33:1-45 ((http://www.fungaldiversity.org/fdp/sfdp/33-1.pdf)); Tedersoo L, et al. 2010. Mycorrhiza 20:217-263 ((https://doi.org/10.1007/s00572-009-0274-x)); Wolfe BE, et al. 2012. PLoS ONE 7:e39597 ((https://doi.org/10.1371/journal.pone.0039597)); PÃµlme S, et al. 2020. Fungal Diversity 105:1-16 ((https://doi.org/10.1007/s13225-020-00466-2)); http://mycorr…
fungi	basidiomycota	agaricomycetes	agaricales	amanitaceae	amanita	Amanita pachycolea	Saprotroph-Symbiotroph	|Ectomycorrhizal|-Undefined Saprotroph	Probable	Agaricoid	NULL	Some members of the genus are deadly poisonous	Rinaldi AC, et al. 2008. Fungal Diversity 33:1-45 ((http://www.fungaldiversity.org/fdp/sfdp/33-1.pdf)); Tedersoo L, et al. 2010. Mycorrhiza 20:217-263 ((https://doi.org/10.1007/s00572-009-0274-x)); Wolfe BE, et al. 2012. PLoS ONE 7:e39597 ((https://doi.org/10.1371/journal.pone.0039597)); PÃµlme S, et al. 2020. Fungal Diversity 105:1-16 ((https://doi.org/10.1007/s13225-020-00466-2)); http://mycorr…
fungi	basidiomycota	agaricomycetes	agaricales	amanitaceae	amanita	Amanita xylinivolva	Saprotroph-Symbiotroph	|Ectomycorrhizal|-Undefined Saprotroph	Probable	Agaricoid	NULL	Some members of the genus are deadly poisonous	Rinaldi AC, et al. 2008. Fungal Diversity 33:1-45 ((http://www.fungaldiversity.org/fdp/sfdp/33-1.pdf)); Tedersoo L, et al. 2010. Mycorrhiza 20:217-263 ((https://doi.org/10.1007/s00572-009-0274-x)); Wolfe BE, et al. 2012. PLoS ONE 7:e39597 ((https://doi.org/10.1371/journal.pone.0039597)); PÃµlme S, et al. 2020. Fungal Diversity 105:1-16 ((https://doi.org/10.1007/s13225-020-00466-2)); http://mycorr…
fungi	ascomycota	leotiomycetes	leotiales	leotiaceae	leotia	Leotia lubrica	Saprotroph-Symbiotroph	|Ectomycorrhizal|-Undefined Saprotroph	Probable	Leotioid	NULL	NULL	Tedersoo L, et al. 2014. Science 346:e1256688 ((https://doi.org/10.1126/science.1256688)); KÃ¼hdorf K, et al. 2015. Mycorrhiza 25:109-120 ((https://doi.org/10.1007/s00572-014-0590-7)); PÃµlme S, et al. 2020. Fungal Diversity 105:1-16 ((https://doi.org/10.1007/s13225-020-00466-2))
fungi	basidiomycota	agaricomycetes	agaricales	amanitaceae	amanita	Amanita muscaria	Symbiotroph	Ectomycorrhizal	Probable	Agaricoid	Poisonous	Muscimol, Ibotenic acid producer; common name - fly agaric	http://en.wikipedia.org/wiki/List_of_deadly_fungi ((http://en.wikipedia.org/wiki/List_of_deadly_fungi))
fungi	basidiomycota	agaricomycetes	russulales	russulaceae	russula	Russula virescens	Symbiotroph	Ectomycorrhizal	Probable	Agaricoid	Poisonous	NULL	http://en.wikipedia.org/wiki/List_of_deadly_fungi ((http://en.wikipedia.org/wiki/List_of_deadly_fungi))
fungi	ascomycota	pezizomycetes	pezizales	morchellaceae	morchella	Morchella crassipes	Saprotroph-Symbiotroph	Ectomycorrhizal-|Undefined Saprotroph|-Wood Saprotroph	Probable	Macrofungus	NULL	As soil_saprotroph (PÃµlme et al. 2020); Decay roots, soil (PÃµlme et al. 2020); Saprobic on soil, rotten wood and leaf mould primarily in broadleaved forests, also forming ectomycorrhizal associations (Cannon & Kirk 2007)	Cannon PF, Kirk PM. 2007. Fungal Families of the World. CAB International, Cambridge (ISBN: 978-0851998275); PÃµlme S, et al. 2020. Fungal Diversity 105:1-16 ((https://doi.org/10.1007/s13225-020-00466-2))
fungi	ascomycota	leotiomycetes	helotiales	helotiales	cadophora	Cadophora cf. finlandica	Pathotroph-Saprotroph-Symbiotroph	Ectomycorrhizal-Endophyte-Plant Pathogen-|Plant Saprotroph|	Highly Probable	Microfungus	NULL	As foliar_endophyte (PÃµlme et al. 2020); As litter_saprotroph (PÃµlme et al. 2020); Dark Septate Endophyte, known from plant roots.; Decay leaf, fruit, seed (PÃµlme et al. 2020)	Tedersoo L, et al. 2010. Mycorrhiza 20:217-263 ((https://doi.org/10.1007/s00572-009-0274-x)); Newsham KK. 2011. New Phytologist 190:783-793 ((https://doi.org/10.1111/j.1469-8137.2010.03611.x)) (as DSE); PÃµlme S, et al. 2020. Fungal Diversity 105:1-16 ((https://doi.org/10.1007/s13225-020-00466-2))
fungi	ascomycota	leotiomycetes	helotiales	helotiales	cadophora	Cadophora cf. luteo	Pathotroph-Saprotroph-Symbiotroph	Ectomycorrhizal-Endophyte-Plant Pathogen-|Plant Saprotroph|	Highly Probable	Microfungus	NULL	As foliar_endophyte (PÃµlme et al. 2020); As litter_saprotroph (PÃµlme et al. 2020); Dark Septate Endophyte, known from plant roots.; Decay leaf, fruit, seed (PÃµlme et al. 2020)	Tedersoo L, et al. 2010. Mycorrhiza 20:217-263 ((https://doi.org/10.1007/s00572-009-0274-x)); Newsham KK. 2011. New Phytologist 190:783-793 ((https://doi.org/10.1111/j.1469-8137.2010.03611.x)) (as DSE); PÃµlme S, et al. 2020. Fungal Diversity 105:1-16 ((https://doi.org/10.1007/s13225-020-00466-2))
fungi	ascomycota	leotiomycetes	helotiales	helotiales	cadophora	Cadophora cf. malorum	Pathotroph-Saprotroph-Symbiotroph	Ectomycorrhizal-Endophyte-Plant Pathogen-|Plant Saprotroph|	Highly Probable	Microfungus	NULL	As foliar_endophyte (PÃµlme et al. 2020); As litter_saprotroph (PÃµlme et al. 2020); Dark Septate Endophyte, known from plant roots.; Decay leaf, fruit, seed (PÃµlme et al. 2020)	Tedersoo L, et al. 2010. Mycorrhiza 20:217-263 ((https://doi.org/10.1007/s00572-009-0274-x)); Newsham KK. 2011. New Phytologist 190:783-793 ((https://doi.org/10.1111/j.1469-8137.2010.03611.x)) (as DSE); PÃµlme S, et al. 2020. Fungal Diversity 105:1-16 ((https://doi.org/10.1007/s13225-020-00466-2))
fungi	ascomycota	leotiomycetes	leotiomycetes	myxotrichaceae	oidiodendron	Oidiodendron chlamydosporicum	Pathotroph-Saprotroph-Symbiotroph	Endophyte-Ericoid Mycorrhizal-|Undefined Saprotroph|	Probable	Microfungus	NULL	As root_endophyte (PÃµlme et al. 2020); As soil_saprotroph (PÃµlme et al. 2020); Dark Septate Endophyte; Decay soil (PÃµlme et al. 2020)	Newsham KK. 2011. New Phytologist 190:783-793 ((https://doi.org/10.1111/j.1469-8137.2010.03611.x)) (as dark septate root endophytes); PÃµlme S, et al. 2020. Fungal Diversity 105:1-16 ((https://doi.org/10.1007/s13225-020-00466-2))
fungi	ascomycota	leotiomycetes	leotiomycetes	myxotrichaceae	oidiodendron	Oidiodendron griseum	Pathotroph-Saprotroph-Symbiotroph	Endophyte-Ericoid Mycorrhizal-|Undefined Saprotroph|	Probable	Microfungus	NULL	As root_endophyte (PÃµlme et al. 2020); As soil_saprotroph (PÃµlme et al. 2020); Dark Septate Endophyte; Decay soil (PÃµlme et al. 2020)	Newsham KK. 2011. New Phytologist 190:783-793 ((https://doi.org/10.1111/j.1469-8137.2010.03611.x)) (as dark septate root endophytes); PÃµlme S, et al. 2020. Fungal Diversity 105:1-16 ((https://doi.org/10.1007/s13225-020-00466-2))
fungi	ascomycota	leotiomycetes	leotiomycetes	myxotrichaceae	oidiodendron	Oidiodendron maius	Pathotroph-Saprotroph-Symbiotroph	Endophyte-Ericoid Mycorrhizal-|Undefined Saprotroph|	Probable	Microfungus	NULL	As root_endophyte (PÃµlme et al. 2020); As soil_saprotroph (PÃµlme et al. 2020); Dark Septate Endophyte; Decay soil (PÃµlme et al. 2020)	Newsham KK. 2011. New Phytologist 190:783-793 ((https://doi.org/10.1111/j.1469-8137.2010.03611.x)) (as dark septate root endophytes); PÃµlme S, et al. 2020. Fungal Diversity 105:1-16 ((https://doi.org/10.1007/s13225-020-00466-2))
fungi	ascomycota	leotiomycetes	leotiomycetes	myxotrichaceae	oidiodendron	Oidiodendron cf. setiferum	Pathotroph-Saprotroph-Symbiotroph	Endophyte-Ericoid Mycorrhizal-|Undefined Saprotroph|	Probable	Microfungus	NULL	As root_endophyte (PÃµlme et al. 2020); As soil_saprotroph (PÃµlme et al. 2020); Dark Septate Endophyte; Decay soil (PÃµlme et al. 2020)	Newsham KK. 2011. New Phytologist 190:783-793 ((https://doi.org/10.1111/j.1469-8137.2010.03611.x)) (as dark septate root endophytes); PÃµlme S, et al. 2020. Fungal Diversity 105:1-16 ((https://doi.org/10.1007/s13225-020-00466-2))
fungi	ascomycota	leotiomycetes	leotiomycetes	myxotrichaceae	oidiodendron	Oidiodendron rhodogenum	Pathotroph-Symbiotroph	Ericoid Mycorrhizal	Highly Probable	Microfungus	NULL	Dark Septate Endophyte	Clemmensen KE, et al. 2014. New Phytologist 205:1525-1536 ((https://doi.org/10.1111/nph.13208))

## Sheet: MF distribution 
Obtained taxonomy	Taxonomic revision	Distribution in GBIF	Reported in Mexico	Reference	Date of access	Notes
Acaulospora laevis	Accepted	North and South America, Europe, Africa and Australia	yes	10.17129/botsci.3238	2025-03-15
Acaulospora paulinae	Accepted	Europe	yes	10.17129/botsci.3238	2025-03-15
Acaulospora spinosa	Accepted	Central and South America, Europe, Africa, Asia, and Australia	yes	gbif.org	2025-03-15
Alpova diplophloeus	Accepted	North and Central America, Europe	yes	gbif.org	2025-03-15
Amanita flavipes	Accepted	North and South America	yes	gbif.org	2025-03-15
Amanita fulva	Accepted	Cosmopolitan	yes	gbif.org	2025-03-15
Amanita multisquamosa	Accepted	North America and Asia	yes	gbif.org	2025-03-15
Amanita muscaria	Accepted	Cosmopolitan	yes	gbif.org	2025-03-15
Amanita pachycolea	Accepted	North America	yes	gbif.org	2025-03-15
Amanita xylinivolva	Accepted	North to South America	yes	gbif.org	2025-03-15
Ambispora leptoticha	Accepted	Rare cosmopolitan	yes	gbif.org	2025-03-15
Boletus aestivalis	Accepted	North America and Europe	yes	gbif.org	2025-03-15
Boletus rubellus	Accepted	North America, Europe and Australia	yes	gbif.org	2025-03-15
Cadophora finlandica	Accepted	Arctic	no	gbif.org	2025-03-15	Used as inoculant. We added cf. to highlight a potential lack of accuracy in the identification.
Cadophora luteo	Cadophora luteo-olivacea	Rare cosmopolitan, includes North America	no	gbif.org	2025-03-15	We added cf. to highlight a potential lack of accuracy in the identification.
Cadophora malorum	Accepted	Rare cosmopolitan, includes North America	no	gbif.org	2025-03-15	We added cf. to highlight a potential lack of accuracy in the identification.
Calostoma sarasinii	Accepted	Asia	no	gbif.org	2025-03-15	We added cf. to highlight a potential lack of accuracy in the identification.
Chroogomphus vinicolor	Accepted	North America	yes	gbif.org	2025-03-15
Clavulina cinerea	Accepted	Cosmopolitan	yes	gbif.org	2025-03-15
Clavulina rugosa	Accepted	Cosmopolitan	yes	gbif.org	2025-03-15
Cortinarius glaucopus	Accepted	North America, Europe and Australia	yes	gbif.org	2025-03-15
Cortinarius lacteus	Accepted	Australia	no	gbif.org	2025-03-15	We added cf. to highlight a potential lack of accuracy in the identification.
Cortinarius olivaceofuscus	Accepted	North America, Europe and Asia	no	gbif.org	2025-03-15	We added cf. to highlight a potential lack of accuracy in the identification.
Diversispora aurantia	Accepted	Asia and Africa	yes	https://doi.org/10.29312/remexca.v0i23.2026	2025-03-15
Diversispora eburnea	Accepted	Rare cosmopolitan, includes North America	no	gbif.org	2025-03-15	We added cf. to highlight a potential lack of accuracy in the identification.
Diversispora versiformis	Accepted	Rare cosmopolitan	yes	10.12905/0380.sydowia74-2021-0033	2025-03-15
Elaphomyces muricatus	Accepted	Cosmopolitan	yes	gbif.org	2025-03-15
Entrophospora infrequens	Accepted	Rare cosmopolitan	yes	gbif.org	2025-03-15
Funneliformis mosseae	Accepted	Cosmopolitan	yes	gbif.org	2025-03-15
Genea hispidula	Accepted	North America, Europe and Asia	yes	gbif.org	2025-03-15
Gilkeya compacta	Accepted	North America, Asia	yes	10.21829/abm125.2018.1327	2025-03-15
Glomus dimorphicum	Accepted	Arctic	no	https://doi.org/10.19136/era.a11n3.4007	2025-03-15	Used as inoculant. We added cf. to highlight a potential lack of accuracy in the identification.
Glomus indicum	Accepted	Cosmopolitan	yes	gbif.org	2025-03-15
Glomus macrocarpum	Accepted	Cosmopolitan	yes	gbif.org	2025-03-15
Gymnomyces fallax	Russula fallax	North America, Europe, Asia	yes	gbif.org	2025-03-15
Gymnomyces subfulvus	Russula subfulva	North America	no	gbif.org	2025-03-15	We added cf. to highlight a potential lack of accuracy in the identification.
Gyroporus castaneus	Boletus castaneus	Cosmopolitan	yes	gbif.org	2025-03-15
Hebeloma collariatum	Accepted	Europe	no	gbif.org	2025-03-15	We added cf. to highlight a potential lack of accuracy in the identification.
Helvella sulcata	Accepted	North America, Central America, Europe, Asia	yes	gbif.org	2025-03-15
Hydnotrya tulasnei	Accepted	North America, Central America, Europe, Asia	no	gbif.org	2025-03-15	We added cf. to highlight a potential lack of accuracy in the identification.
Imaia gigantea	Accepted	North America, Asia	no	gbif.org	2025-03-15	We added cf. to highlight a potential lack of accuracy in the identification.
Inocybe adaequata	Accepted	North America, Europe, Asia	no	gbif.org	2025-03-15	We added cf. to highlight a potential lack of accuracy in the identification.
Inocybe agordina	Accepted	Europe	no	gbif.org	2025-03-15	We added cf. to highlight a potential lack of accuracy in the identification.
Inocybe auricoma	Accepted	North America, Europe, Africa	no	gbif.org	2025-03-15	We added cf. to highlight a potential lack of accuracy in the identification.
Inocybe calamistrata	Accepted	Cosmopolitan	yes	gbif.org	2025-03-15
Inocybe chelanensis	Accepted	North America, Europe	yes	https://doi.org/10.1080/15572536.2005.11832979	2025-03-15
Inocybe godeyi	Accepted	America, Europe, Asia	yes	gbif.org	2025-03-15
Inocybe lanatodisca	Accepted	North America, Europe	yes	gbif.org	2025-03-15
Inocybe mixtilis	Accepted	Cosmopolitan	yes	gbif.org	2025-03-15
Inocybe nitidiuscula	Accepted	Cosmopolitan	yes	gbif.org	2025-03-15
Inocybe ochroalba	Accepted	North America, Europe	yes	gbif.org	2025-03-15
Inocybe rimosoides	Accepted	North America, Europe, Asia	no	gbif.org	2025-03-15	We added cf. to highlight a potential lack of accuracy in the identification.
Inocybe subnudipes	Accepted	North America, Europe, Asia	yes	gbif.org	2025-03-15
Lactarius chrysorrheus	Accepted	North America, Europe, Asia	yes	gbif.org	2025-03-15
Lactarius deliciosus	Accepted	Cosmopolitan	yes	gbif.org	2025-03-15
Lactarius pubescens	Accepted	Cosmopolitan	yes	gbif.org	2025-03-15
Leotia lubrica	Accepted	North America, Europe	yes	gbif.org	2025-03-15
Melanogaster ambiguus	Accepted	Cosmopolitan	yes	gbif.org	2025-03-15
Morchella crassipes	Accepted	Rare cosmopolitan	yes	gbif.org	2025-03-15
Oidiodendron chlamydosporicum	Accepted	Cosmopolitan	yes	gbif.org	2025-03-15
Oidiodendron griseum	Accepted	Rare cosmopolitan	yes	gbif.org	2025-03-15
Oidiodendron maius	Accepted	North America	yes	DOI: 10.1111/j.1574-6941.2012.01314.x	2025-03-15
Oidiodendron rhodogenum	Accepted	Europe	yes	Heredia Abarca, G., & Mota, R. A. (2008). Hongos saprobios y endomicorrizógenos en suelos. Agroecosistemas cafetaleros de Veracruz: biodiversidad, manejo y conservación. Instituto de Ecología AC (INECOL) e Instituto Nacional de Ecología, Secretaría de Medio Ambiente y Recursos Naturales (INE-SEMARNAT). Xalapa, México, 193-213.	2025-03-15
Oidiodendron setiferum	Accepted	Rare cosmopolitan, includes North America	no	gbif.org	2025-03-15	We added cf. to highlight a potential lack of accuracy in the identification.
Pachyphloeus carneus	Accepted	North America	yes	Healy, R. A., Bonito, G., & Guevara, G. (2009). The truffle genus Pachyphloeus in the US and Mexico: phylogenetic analysis and a new species. Mycotaxon, 107(1), 61-71.	2025-03-15
Paraglomus brasilianum	Accepted	Rare cosmopolitan	yes	https://doi.org/10.1111/j.1526-100X.2005.00041.x	2025-03-15
Phellodon confluens	Accepted	Rare cosmopolitan	yes	gbif.org	2025-03-15
Phylloporus pelletieri	Accepted	Rare cosmopolitan	no	gbif.org	2025-03-15	We added cf. to highlight a potential lack of accuracy in the identification.
Piloderma byssinum	Accepted	North America, Europe, Asia, Australia	yes	gbif.org	2025-03-15
Piloderma fallax	Accepted	North America, Europe, Asia	yes	https://doi.org/10.2989/20702620.2020.1733761	2025-03-15
Piloderma olivaceum	Accepted	Cosmopolitan	yes	gbif.org	2025-03-15
Porphyrellus pseudoscaber	Accepted	North America, Europe, Asia	yes	https://doi.org/10.23850/24220582.6217	2025-03-15
Redeckera fulva	Accepted	America, Asia, Africa, Australia	yes	gbif.org	2025-03-15
Rhizophagus clarus	Accepted	Rare cosmopolitan	yes	10.17129/botsci.3238	2025-03-15
Rhizophagus intraradices	Accepted	Cosmopolitan	yes	https://www.redalyc.org/journal/339/33959375004/33959375004.pdf	2025-03-15	Used as inoculant
Rhizophagus irregularis	Accepted	America, Europe, Asia	yes	gbif.org	2025-03-15
Rhizopogon salebrosus	Accepted	America	yes	gbif.org	2025-03-15
Russula archaea	Accepted	North America	no	https://www.ingentaconnect.com/content/nhn/pimj/2019/00000042/00000001/art00006?crawler=true&mimetype=application/pdf	2025-03-15	We added cf. to highlight a potential lack of accuracy in the identification.
Russula brevipes	Accepted	America, Europe, Asia, Australia	yes	gbif.org	2025-03-15
Russula cerolens	Accepted	America, Europe, Asia, Australia	yes	gbif.org	2025-03-15
Russula compacta	Accepted	Cosmopolitan	yes	gbif.org	2025-03-15
Russula emetica	Accepted	Cosmopolitan	yes	gbif.org	2025-03-15
Russula insignis	Accepted	Europe	no	gbif.org	2025-03-15	We added cf. to highlight a potential lack of accuracy in the identification.
Russula lutea	Accepted	North America and Europe	yes	gbif.org	2025-03-15
Russula nigricans	Accepted	Cosmopolitan	yes	gbif.org	2025-03-15
Russula pectinatoides	Accepted	Cosmopolitan	yes	gbif.org	2025-03-15
Russula queletii	Accepted	America, Europe, Africa, Asia	yes	gbif.org	2025-03-15
Russula roseipes	Accepted	North America, Europe, Asia	no	gbif.org	2025-03-15	We added cf. to highlight a potential lack of accuracy in the identification.
Russula variata	Accepted	Rare cosmopolitan	yes	gbif.org	2025-03-15
Russula virescens	Accepted	North America, Europe, Asia, Australia	yes	gbif.org	2025-03-15
Russula xerampelina	Accepted	Cosmopolitan	yes	gbif.org	2025-03-15
Scleroderma areolatum	Accepted	Cosmopolitan	yes	gbif.org	2025-03-15
Scleroderma bovista	Accepted	Cosmopolitan	yes	gbif.org	2025-03-15
Scleroderma polyrhizum	Accepted	Cosmopolitan	yes	gbif.org	2025-03-15
Scleroderma verrucosum	Accepted	Cosmopolitan	yes	gbif.org	2025-03-15
Scutellospora gilmorei	Cetraspora gilmorei	Rare cosmopolitan	yes	Osorio-Miranda, M., Castelán-Estrada, M., Gómez-Leyva, J. F., Salgado-García, S., & Hernández-Cuevas, L. (2013). Hongos micorrícicos arbusculares de suelos de sabana en Tabasco, México. Tropical and Subtropical Agroecosystems, 16(2), 171-182.	2025-03-15
Scutellospora nodosa	Accepted	North America, Europe	yes	gbif.org	2025-03-15
Scutellospora pellucida	Cetraspora pellucida	America, Africa, Asia	yes	gbif.org	2025-03-15
Scutellospora reticulata	Gigaspora reticulata, Dentiscutata reticulata	No coordinates	yes	https://d1wqtxts1xzle7.cloudfront.net/68702008/AAT_Polo_Marcial_2938_compressed-libre.pdf?1628719611=&response-content-disposition=inline%3B+filename%3DGlomeromycota_in_Mexico_a_country_with_v.pdf&Expires=1742025201&Signature=Gl-Uw7vFYiP3GZHwB32shxbKhnuBCParg0r4TFPs9xBQ0hZui~2~jnC3RZtJEE6doOg2mqPxIpCZpGfbbHxik0yGOLEYT0ThDxOIyhy6X3a0ufcKZdrGVbCYC33dTZ~MsRS0KN3Dt7DroswvoxyA-oyYzIuK~IzkHgrKPUNLkLVfk…	2025-03-15
Suillus brevipes	Accepted	North America, Central America, Australia	yes	gbif.org	2025-03-15
Suillus cothurnatus	Accepted	America, Africa, Australia	yes	gbif.org	2025-03-15
Suillus subluteus	Accepted	North America, Asia	yes	gbif.org	2025-03-15
Suillus variegatus	Accepted	North America, Europe, Africa, Asia	no	gbif.org	2025-03-15	We added cf. to highlight a potential lack of accuracy in the identification.
Suillus volcanalis	Accepted	North America	yes	DOI: 10.7550/rmb.29839	2025-03-15
Tarzetta catinus	Accepted	North America, Europe, Asia, Australia	yes	gbif.org	2025-03-15
Tarzetta cupularis	Accepted	North America, Europe, Asia, Australia	yes	Raymundo, T., Díaz-Moreno, R., Bautista-Hernández, S., Aguirre-Acosta, E., & Valenzuela, R. (2012). Diversidad de ascomicetes macroscópicos en Bosque Las Bayas, municipio de Pueblo Nuevo, Durango, México. Revista mexicana de biodiversidad, 83(1), 1-14.	2025-03-15
Thelephora americana	Accepted	North America, New Zealand	no	gbif.org	2025-03-15	We added cf. to highlight a potential lack of accuracy in the identification.
Tomentella badia	Accepted	America, Europe, Asia	yes	gbif.org	2025-03-15
Tomentella bryophila	Accepted	America, Europe, Asia	yes	gbif.org	2025-03-15
Tomentella ferruginea	Accepted	North America, Europe, Asia, Australia	yes	gbif.org	2025-03-15
Tomentella stuposa	Accepted	Cosmopolitan	yes	gbif.org	2025-03-15
Tomentella subclavigera	Accepted	North America, Europe, Aisa	yes	gbif.org	2025-03-15
Tomentella sublilacina	Accepted	Cosmopolitan	no	gbif.org	2025-03-15	We added cf. to highlight a potential lack of accuracy in the identification.
Tomentellopsis zygodesmoides	Accepted	America, Europe, Asia, Australia	yes	https://doi.org/10.3832/ifor4284-016	2025-03-15
Tricholoma myomyces	Accepted	North America, Europe, Asia	no	gbif.org	2025-03-15	We added cf. to highlight a potential lack of accuracy in the identification.
Tuber separans	Accepted	North America, New Zealand	yes	gbif.org	2025-03-15
Tuber zhongdianense	Accepted	Asia	no	gbif.org	2025-03-15	We added cf. to highlight a potential lack of accuracy in the identification.
Tylopilus sordidus	Accepted	North America, Asia, Australia	yes	Ávila, U. M., Akerberg, V. Á., & Aguilar, C. B. Biodiversidad y servicios ecosistémicos de los hongos silvestres de Tlazala, municipio de Isidro Fabela, estado de México. Biodiversidad, Servicios Ecosistémicos y los Objetivos del Desarrollo Sostenible en México, 275.	2025-03-15
Wilcoxina rehmii	Accepted	Cosmopolitan	yes	gbif.org	2025-03-15

## Sheet: AMF prevalence
Site type	Sample type	Species	n	Prevalence
Disturbed	scat	Diversispora versiformis	15	47
Disturbed	scat	Rhizophagus clarus	12	38
Disturbed	scat	Glomus macrocarpum	9	28
Disturbed	scat	Scutellospora reticulata	8	25
Disturbed	scat	Funneliformis mosseae	7	22
Disturbed	scat	Scutellospora nodosa	6	19
Disturbed	scat	Glomus dimorphicum	6	19
Disturbed	scat	Rhizophagus intraradices	6	19
Disturbed	scat	Entrophospora infrequens	5	16
Disturbed	scat	Ambispora leptoticha	3	9
Disturbed	scat	Diversispora aurantia	3	9
Disturbed	scat	Paraglomus brasilianum	3	9
Disturbed	scat	Scutellospora pellucida	2	6
Disturbed	scat	Glomus indicum	2	6
Disturbed	scat	Rhizophagus irregularis	2	6
Disturbed	scat	Redeckera fulvum	1	3
Undisturbed	scat	Diversispora versiformis	20	44
Undisturbed	scat	Scutellospora nodosa	20	44
Undisturbed	scat	Diversispora eburnea	14	31
Undisturbed	scat	Rhizophagus clarus	7	16
Undisturbed	scat	Diversispora aurantia	5	11
Undisturbed	scat	Entrophospora infrequens	4	9
Undisturbed	scat	Scutellospora reticulata	3	7
Undisturbed	scat	Glomus dimorphicum	3	7
Undisturbed	scat	Acaulospora paulinae	1	2
Undisturbed	scat	Rhizophagus intraradices	1	2
Undisturbed	scat	Rhizophagus irregularis	1	2
Disturbed	soil	Rhizophagus clarus	13	100
Disturbed	soil	Diversispora versiformis	12	92
Disturbed	soil	Glomus macrocarpum	10	77
Disturbed	soil	Entrophospora infrequens	9	69
Disturbed	soil	Diversispora aurantia	8	62
Disturbed	soil	Glomus dimorphicum	8	62
Disturbed	soil	Scutellospora reticulata	7	54
Disturbed	soil	Funneliformis mosseae	7	54
Disturbed	soil	Glomus indicum	7	54
Disturbed	soil	Rhizophagus intraradices	7	54
Disturbed	soil	Acaulospora laevis	5	38
Disturbed	soil	Ambispora leptoticha	4	31
Disturbed	soil	Rhizophagus irregularis	4	31
Disturbed	soil	Acaulospora spinosa	3	23
Disturbed	soil	Diversispora eburnea	2	15
Disturbed	soil	Redeckera fulvum	2	15
Disturbed	soil	Scutellospora gilmorei	2	15
Disturbed	soil	Scutellospora pellucida	2	15
Disturbed	soil	Acaulospora paulinae	1	8
Disturbed	soil	Scutellospora nodosa	1	8
Disturbed	soil	Paraglomus brasilianum	1	8
Undisturbed	soil	Rhizophagus clarus	15	100
Undisturbed	soil	Diversispora versiformis	14	93
Undisturbed	soil	Glomus dimorphicum	13	87
Undisturbed	soil	Glomus macrocarpum	12	80
Undisturbed	soil	Entrophospora infrequens	7	47
Undisturbed	soil	Rhizophagus intraradices	7	47
Undisturbed	soil	Ambispora leptoticha	6	40
Undisturbed	soil	Acaulospora paulinae	6	40
Undisturbed	soil	Diversispora aurantia	6	40
Undisturbed	soil	Scutellospora reticulata	6	40
Undisturbed	soil	Rhizophagus irregularis	6	40
Undisturbed	soil	Diversispora eburnea	5	33
Undisturbed	soil	Scutellospora pellucida	5	33
Undisturbed	soil	Funneliformis mosseae	5	33
Undisturbed	soil	Glomus indicum	4	27
Undisturbed	soil	Acaulospora laevis	3	20
Undisturbed	soil	Scutellospora nodosa	2	13
Undisturbed	soil	Paraglomus brasilianum	1	7

## Sheet: Rodent species and AMF
Rodent species	Site type	Ambispora_leptoticha	Acaulospora_laevis	Acaulospora_paulinae	Acaulospora_spinosa	Diversispora_aurantia	Diversispora_eburnea	Diversispora_versiformis	Redeckera_fulvum	Entrophospora_infrequens	Scutellospora_gilmorei	Scutellospora_nodosa	Scutellospora_pellucida	Scutellospora_reticulata	Funneliformis_mosseae	Glomus_dimorphicum	Glomus_indicum	Glomus_macrocarpum	Rhizophagus_clarus	Rhizophagus_intraradices	Rhizophagus_irregularis	Paraglomus_brasilianum
Hodomys alleni	Undisturbed	0	0	0	0	0	2	1	0	0	0	0	0	0	0	0	0	0	1	0	0	0
Microtus mexicanus	Disturbed	0	0	0	0	1	0	5	0	3	0	0	0	3	0	0	0	1	4	0	0	0
Microtus mexicanus	Undisturbed	0	0	0	0	2	4	4	0	3	0	5	0	2	0	2	0	0	3	0	0	0
Peromyscus gratus	Undisturbed	0	0	1	0	0	0	1	0	0	0	0	0	0	0	0	0	0	1	0	0	0
Peromyscus maniculatus	Undisturbed	0	0	0	0	0	0	0	0	0	0	1	0	0	0	0	0	0	0	0	0	0
Rattus rattus	Disturbed	0	0	0	0	0	0	0	0	0	0	1	0	0	0	0	0	0	0	0	0	0
Reithrodontomys	Undisturbed	0	0	0	0	0	1	3	0	0	0	2	0	0	0	0	0	0	0	0	0	0
Reithrodontomys fulvescens	Disturbed	1	0	0	0	1	1	5	0	0	0	4	0	2	5	2	1	5	5	5	0	0
Reithrodontomys fulvescens	Undisturbed	0	0	0	0	2	3	5	0	0	0	3	0	1	0	0	0	0	3	0	0	0
Reithrodontomys mexicanus	Disturbed	0	0	0	0	0	0	1	0	1	0	0	0	0	1	1	0	1	0	0	1	0
Reithrodontomys mexicanus	Undisturbed	0	0	0	0	0	0	1	0	0	0	1	0	0	0	0	0	0	0	0	0	0
Reithrodontomys zacatecae	Disturbed	0	0	0	0	1	0	4	1	0	0	2	1	1	1	1	0	1	1	0	0	0
Reithrodontomys zacatecae	Undisturbed	0	0	1	0	2	7	8	0	1	0	12	0	1	0	1	0	0	1	1	1	0
Sigmodon hispidus	Disturbed	3	1	0	1	2	1	8	0	2	0	3	1	2	5	3	1	6	8	5	1	3

## Sheet: EMF prevalence
Site type	Sample type	Species	n samples	Prevalence
Disturbed	scat	Rhizopogon salebrosus	32	100
Disturbed	scat	Suillus variegatus	21	66
Disturbed	scat	Inocybe nitidiuscula	20	63
Disturbed	scat	Gymnomyces fallax	19	59
Disturbed	scat	Suillus brevipes	16	50
Disturbed	scat	Tarzetta catinus	14	44
Disturbed	scat	Tuber separans	14	44
Disturbed	scat	Inocybe lanatodisca	14	44
Disturbed	scat	Russula roseipes	14	44
Disturbed	scat	Tomentella badia	14	44
Disturbed	scat	Wilcoxina rehmii	13	41
Disturbed	scat	Russula brevipes	13	41
Disturbed	scat	Elaphomyces muricatus	12	38
Disturbed	scat	Piloderma fallax	12	38
Disturbed	scat	Clavulina cinerea	12	38
Disturbed	scat	Tomentella ferruginea	12	38
Disturbed	scat	Amanita multisquamosa	11	34
Disturbed	scat	Lactarius chrysorrheus	11	34
Disturbed	scat	Lactarius deliciosus	11	34
Disturbed	scat	Russula pectinatoides	11	34
Disturbed	scat	Russula queletii	11	34
Disturbed	scat	Tomentella stuposa	11	34
Disturbed	scat	Inocybe calamistrata	10	31
Disturbed	scat	Porphyrellus pseudoscaber	10	31
Disturbed	scat	Clavulina rugosa	10	31
Disturbed	scat	Russula xerampelina	10	31
Disturbed	scat	Tarzetta cupularis	9	28
Disturbed	scat	Amanita flavipes	8	25
Disturbed	scat	Amanita fulva	8	25
Disturbed	scat	Amanita pachycolea	8	25
Disturbed	scat	Inocybe mixtilis	8	25
Disturbed	scat	Russula cerolens	8	25
Disturbed	scat	Pachyphloeus carneus	7	22
Disturbed	scat	Tricholoma myomyces	7	22
Disturbed	scat	Hebeloma collariatum	6	19
Disturbed	scat	Piloderma olivaceum	6	19
Disturbed	scat	Boletus rubellus	6	19
Disturbed	scat	Gyroporus castaneus	6	19
Disturbed	scat	Tomentella bryophila	6	19
Disturbed	scat	Genea hispidula	5	16
Disturbed	scat	Cortinarius lacteus	5	16
Disturbed	scat	Inocybe chelanensis	5	16
Disturbed	scat	Inocybe rimosoides	5	16
Disturbed	scat	Scleroderma areolatum	5	16
Disturbed	scat	Scleroderma verrucosum	5	16
Disturbed	scat	Russula nigricans	5	16
Disturbed	scat	Amanita muscaria	4	13
Disturbed	scat	Amanita xylinivolva	4	13
Disturbed	scat	Inocybe agordina	4	13
Disturbed	scat	Alpova diplophloeus	4	13
Disturbed	scat	Melanogaster ambiguus	4	13
Disturbed	scat	Scleroderma polyrhizum	4	13
Disturbed	scat	Russula lutea	4	13
Disturbed	scat	Russula variata	4	13
Disturbed	scat	Imaia gigantea	3	9
Disturbed	scat	Tuber zhongdianense	3	9
Disturbed	scat	Inocybe subnudipes	3	9
Disturbed	scat	Calostoma sarasinii	3	9
Disturbed	scat	Chroogomphus vinicolor	3	9
Disturbed	scat	Suillus volcanalis	3	9
Disturbed	scat	Russula archaea	3	9
Disturbed	scat	Russula compacta	3	9
Disturbed	scat	Russula insignis	3	9
Disturbed	scat	Phellodon confluens	3	9
Disturbed	scat	Cortinarius glaucopus	2	6
Disturbed	scat	Piloderma byssinum	2	6
Disturbed	scat	Suillus cothurnatus	2	6
Disturbed	scat	Lactarius pubescens	2	6
Disturbed	scat	Helvella sulcata	1	3
Disturbed	scat	Morchella crassipes	1	3
Disturbed	scat	Gilkeya compacta	1	3
Disturbed	scat	Cortinarius olivaceofuscus	1	3
Disturbed	scat	Inocybe adaequata	1	3
Disturbed	scat	Inocybe auricoma	1	3
Disturbed	scat	Phylloporus pelletieri	1	3
Disturbed	scat	Tylopilus sordidus	1	3
Disturbed	scat	Russula virescens	1	3
Disturbed	scat	Tomentella subclavigera	1	3
Disturbed	scat	Tomentella sublilacina	1	3
Undisturbed	scat	Rhizopogon salebrosus	45	100
Undisturbed	scat	Suillus variegatus	27	60
Undisturbed	scat	Inocybe nitidiuscula	26	58
Undisturbed	scat	Russula lutea	23	51
Undisturbed	scat	Piloderma olivaceum	22	49
Undisturbed	scat	Suillus brevipes	21	47
Undisturbed	scat	Tarzetta catinus	19	42
Undisturbed	scat	Russula cerolens	15	33
Undisturbed	scat	Russula pectinatoides	14	31
Undisturbed	scat	Alpova diplophloeus	13	29
Undisturbed	scat	Gymnomyces fallax	13	29
Undisturbed	scat	Tuber separans	11	24
Undisturbed	scat	Piloderma fallax	11	24
Undisturbed	scat	Tomentella badia	11	24
Undisturbed	scat	Inocybe lanatodisca	10	22
Undisturbed	scat	Inocybe mixtilis	10	22
Undisturbed	scat	Porphyrellus pseudoscaber	10	22
Undisturbed	scat	Gyroporus castaneus	10	22
Undisturbed	scat	Tomentella stuposa	9	20
Undisturbed	scat	Piloderma byssinum	8	18
Undisturbed	scat	Suillus volcanalis	8	18
Undisturbed	scat	Elaphomyces muricatus	7	16
Undisturbed	scat	Lactarius chrysorrheus	7	16
Undisturbed	scat	Suillus cothurnatus	6	13
Undisturbed	scat	Suillus subluteus	6	13
Undisturbed	scat	Inocybe agordina	5	11
Undisturbed	scat	Tomentella bryophila	5	11
Undisturbed	scat	Tomentella ferruginea	5	11
Undisturbed	scat	Imaia gigantea	4	9
Undisturbed	scat	Amanita flavipes	4	9
Undisturbed	scat	Amanita fulva	4	9
Undisturbed	scat	Amanita multisquamosa	4	9
Undisturbed	scat	Amanita muscaria	4	9
Undisturbed	scat	Cortinarius glaucopus	4	9
Undisturbed	scat	Inocybe auricoma	4	9
Undisturbed	scat	Inocybe calamistrata	4	9
Undisturbed	scat	Inocybe chelanensis	4	9
Undisturbed	scat	Boletus rubellus	4	9
Undisturbed	scat	Melanogaster ambiguus	4	9
Undisturbed	scat	Clavulina cinerea	4	9
Undisturbed	scat	Lactarius deliciosus	4	9
Undisturbed	scat	Russula queletii	4	9
Undisturbed	scat	Russula roseipes	4	9
Undisturbed	scat	Russula variata	4	9
Undisturbed	scat	Phellodon confluens	4	9
Undisturbed	scat	Tomentella subclavigera	4	9
Undisturbed	scat	Tomentella sublilacina	4	9
Undisturbed	scat	Tomentellopsis zygodesmoides	4	9
Undisturbed	scat	Tarzetta cupularis	3	7
Undisturbed	scat	Inocybe adaequata	3	7
Undisturbed	scat	Scleroderma verrucosum	3	7
Undisturbed	scat	Russula brevipes	3	7
Undisturbed	scat	Russula nigricans	3	7
Undisturbed	scat	Wilcoxina rehmii	2	4
Undisturbed	scat	Scleroderma areolatum	2	4
Undisturbed	scat	Scleroderma bovista	2	4
Undisturbed	scat	Russula insignis	2	4
Undisturbed	scat	Helvella sulcata	1	2
Undisturbed	scat	Genea hispidula	1	2
Undisturbed	scat	Hebeloma collariatum	1	2
Undisturbed	scat	Inocybe rimosoides	1	2
Undisturbed	scat	Scleroderma polyrhizum	1	2
Undisturbed	scat	Russula archaea	1	2
Disturbed	soil	Tarzetta catinus	13	100
Disturbed	soil	Inocybe nitidiuscula	13	100
Disturbed	soil	Rhizopogon salebrosus	13	100
Disturbed	soil	Suillus variegatus	13	100
Disturbed	soil	Russula roseipes	13	100
Disturbed	soil	Tomentella badia	13	100
Disturbed	soil	Elaphomyces muricatus	12	92
Disturbed	soil	Tarzetta cupularis	12	92
Disturbed	soil	Wilcoxina rehmii	12	92
Disturbed	soil	Tuber separans	12	92
Disturbed	soil	Clavulina rugosa	12	92
Disturbed	soil	Russula queletii	12	92
Disturbed	soil	Tomentella stuposa	12	92
Disturbed	soil	Inocybe lanatodisca	11	85
Disturbed	soil	Suillus brevipes	11	85
Disturbed	soil	Clavulina cinerea	11	85
Disturbed	soil	Russula pectinatoides	11	85
Disturbed	soil	Amanita multisquamosa	10	77
Disturbed	soil	Inocybe calamistrata	10	77
Disturbed	soil	Piloderma fallax	10	77
Disturbed	soil	Porphyrellus pseudoscaber	10	77
Disturbed	soil	Lactarius deliciosus	10	77
Disturbed	soil	Russula brevipes	10	77
Disturbed	soil	Tomentella ferruginea	10	77
Disturbed	soil	Tricholoma myomyces	9	69
Disturbed	soil	Tomentella bryophila	9	69
Disturbed	soil	Pachyphloeus carneus	8	62
Disturbed	soil	Amanita pachycolea	8	62
Disturbed	soil	Russula archaea	8	62
Disturbed	soil	Russula xerampelina	8	62
Disturbed	soil	Amanita fulva	7	54
Disturbed	soil	Amanita flavipes	6	46
Disturbed	soil	Amanita muscaria	6	46
Disturbed	soil	Cortinarius lacteus	6	46
Disturbed	soil	Lactarius chrysorrheus	6	46
Disturbed	soil	Russula cerolens	6	46
Disturbed	soil	Boletus rubellus	5	38
Disturbed	soil	Tuber zhongdianense	4	31
Disturbed	soil	Inocybe godeyi	4	31
Disturbed	soil	Alpova diplophloeus	4	31
Disturbed	soil	Scleroderma areolatum	4	31
Disturbed	soil	Scleroderma verrucosum	4	31
Disturbed	soil	Russula insignis	4	31
Disturbed	soil	Russula virescens	4	31
Disturbed	soil	Imaia gigantea	3	23
Disturbed	soil	Gilkeya compacta	3	23
Disturbed	soil	Hebeloma collariatum	3	23
Disturbed	soil	Inocybe agordina	3	23
Disturbed	soil	Inocybe mixtilis	3	23
Disturbed	soil	Inocybe subnudipes	3	23
Disturbed	soil	Piloderma olivaceum	3	23
Disturbed	soil	Gyroporus castaneus	3	23
Disturbed	soil	Melanogaster ambiguus	3	23
Disturbed	soil	Scleroderma bovista	3	23
Disturbed	soil	Suillus volcanalis	3	23
Disturbed	soil	Gymnomyces subfulvus	3	23
Disturbed	soil	Russula lutea	3	23
Disturbed	soil	Russula nigricans	3	23
Disturbed	soil	Phellodon confluens	3	23
Disturbed	soil	Tomentella sublilacina	3	23
Disturbed	soil	Inocybe auricoma	2	15
Disturbed	soil	Inocybe chelanensis	2	15
Disturbed	soil	Boletus aestivalis	2	15
Disturbed	soil	Scleroderma polyrhizum	2	15
Disturbed	soil	Gymnomyces fallax	2	15
Disturbed	soil	Russula variata	2	15
Disturbed	soil	Hydnotrya tulasnei	1	8
Disturbed	soil	Morchella crassipes	1	8
Disturbed	soil	Amanita xylinivolva	1	8
Disturbed	soil	Cortinarius glaucopus	1	8
Disturbed	soil	Cortinarius olivaceofuscus	1	8
Disturbed	soil	Inocybe adaequata	1	8
Disturbed	soil	Inocybe ochroalba	1	8
Disturbed	soil	Inocybe rimosoides	1	8
Disturbed	soil	Piloderma byssinum	1	8
Disturbed	soil	Phylloporus pelletieri	1	8
Disturbed	soil	Tylopilus sordidus	1	8
Disturbed	soil	Lactarius pubescens	1	8
Disturbed	soil	Russula compacta	1	8
Disturbed	soil	Thelephora americana	1	8
Disturbed	soil	Tomentella subclavigera	1	8
Undisturbed	soil	Elaphomyces muricatus	15	100
Undisturbed	soil	Tarzetta catinus	15	100
Undisturbed	soil	Inocybe nitidiuscula	15	100
Undisturbed	soil	Rhizopogon salebrosus	15	100
Undisturbed	soil	Suillus variegatus	15	100
Undisturbed	soil	Russula queletii	15	100
Undisturbed	soil	Russula roseipes	15	100
Undisturbed	soil	Tomentella badia	15	100
Undisturbed	soil	Tuber separans	14	93
Undisturbed	soil	Suillus brevipes	14	93
Undisturbed	soil	Clavulina cinerea	14	93
Undisturbed	soil	Russula cerolens	14	93
Undisturbed	soil	Russula pectinatoides	14	93
Undisturbed	soil	Tomentella stuposa	14	93
Undisturbed	soil	Wilcoxina rehmii	13	87
Undisturbed	soil	Amanita multisquamosa	13	87
Undisturbed	soil	Piloderma fallax	13	87
Undisturbed	soil	Tomentella bryophila	13	87
Undisturbed	soil	Tarzetta cupularis	12	80
Undisturbed	soil	Amanita flavipes	12	80
Undisturbed	soil	Amanita fulva	12	80
Undisturbed	soil	Russula brevipes	12	80
Undisturbed	soil	Tomentella ferruginea	12	80
Undisturbed	soil	Gyroporus castaneus	11	73
Undisturbed	soil	Lactarius chrysorrheus	11	73
Undisturbed	soil	Inocybe lanatodisca	10	67
Undisturbed	soil	Boletus rubellus	10	67
Undisturbed	soil	Amanita muscaria	9	60
Undisturbed	soil	Inocybe godeyi	9	60
Undisturbed	soil	Inocybe mixtilis	9	60
Undisturbed	soil	Pachyphloeus carneus	8	53
Undisturbed	soil	Amanita pachycolea	8	53
Undisturbed	soil	Inocybe agordina	8	53
Undisturbed	soil	Inocybe calamistrata	8	53
Undisturbed	soil	Piloderma olivaceum	8	53
Undisturbed	soil	Porphyrellus pseudoscaber	8	53
Undisturbed	soil	Clavulina rugosa	8	53
Undisturbed	soil	Lactarius deliciosus	8	53
Undisturbed	soil	Russula lutea	8	53
Undisturbed	soil	Phellodon confluens	8	53
Undisturbed	soil	Cortinarius lacteus	7	47
Undisturbed	soil	Tricholoma myomyces	7	47
Undisturbed	soil	Melanogaster ambiguus	7	47
Undisturbed	soil	Scleroderma verrucosum	7	47
Undisturbed	soil	Suillus volcanalis	7	47
Undisturbed	soil	Russula xerampelina	7	47
Undisturbed	soil	Inocybe auricoma	6	40
Undisturbed	soil	Inocybe rimosoides	6	40
Undisturbed	soil	Russula variata	6	40
Undisturbed	soil	Tomentella subclavigera	6	40
Undisturbed	soil	Amanita xylinivolva	5	33
Undisturbed	soil	Cortinarius glaucopus	5	33
Undisturbed	soil	Hebeloma collariatum	5	33
Undisturbed	soil	Inocybe chelanensis	5	33
Undisturbed	soil	Phylloporus pelletieri	5	33
Undisturbed	soil	Russula nigricans	5	33
Undisturbed	soil	Imaia gigantea	4	27
Undisturbed	soil	Inocybe ochroalba	4	27
Undisturbed	soil	Boletus aestivalis	4	27
Undisturbed	soil	Alpova diplophloeus	4	27
Undisturbed	soil	Russula virescens	4	27
Undisturbed	soil	Tomentella sublilacina	4	27
Undisturbed	soil	Tomentellopsis zygodesmoides	4	27
Undisturbed	soil	Morchella crassipes	3	20
Undisturbed	soil	Gilkeya compacta	3	20
Undisturbed	soil	Cortinarius olivaceofuscus	3	20
Undisturbed	soil	Inocybe adaequata	3	20
Undisturbed	soil	Inocybe subnudipes	3	20
Undisturbed	soil	Lactarius pubescens	3	20
Undisturbed	soil	Russula insignis	3	20
Undisturbed	soil	Tuber zhongdianense	2	13
Undisturbed	soil	Russula archaea	2	13
Undisturbed	soil	Russula compacta	2	13
Undisturbed	soil	Russula emetica	2	13
Undisturbed	soil	Thelephora americana	2	13
Undisturbed	soil	Hydnotrya tulasnei	1	7
Undisturbed	soil	Helvella sulcata	1	7
Undisturbed	soil	Piloderma byssinum	1	7
Undisturbed	soil	Tylopilus sordidus	1	7
Undisturbed	soil	Chroogomphus vinicolor	1	7
Undisturbed	soil	Scleroderma bovista	1	7
Undisturbed	soil	Suillus cothurnatus	1	7
Undisturbed	soil	Suillus subluteus	1	7
Undisturbed	soil	Gymnomyces fallax	1	7

## Sheet: Rodent species and EMF
Species	Site type	Elaphomyces_muricatus	Hydnotrya_tulasnei	Helvella_sulcata	Morchella_crassipes	Imaia_gigantea	Pachyphloeus_carneus	Genea_hispidula	Gilkeya_compacta	Tarzetta_catinus	Tarzetta_cupularis	Wilcoxina_rehmii	Tuber_separans	Tuber_zhongdianense	Amanita_flavipes	Amanita_fulva	Amanita_multisquamosa	Amanita_muscaria	Amanita_pachycolea	Amanita_xylinivolva	Cortinarius_glaucopus	Cortinarius_lacteus	Cortinarius_olivaceofuscus	Hebeloma_collariatum	Inocybe_adaequata	Inocybe_agordina	Inocybe_auricoma	Inocybe_calamistrata	Inocybe_chelanensis	Inocybe_godeyi	Inocybe_lanatodisca	Inocybe_mixtilis	Inocybe_nitidiuscula	Inocybe_ochroalba	Inocybe_rimosoides	Inocybe_subnudipes	Tricholoma_myomyces	Piloderma_byssinum	Piloderma_fallax	Piloderma_olivaceum	Boletus_aestivalis	Boletus_rubellus	Phylloporus_pelletieri	Porphyrellus_pseudoscaber	Tylopilus_sordidus	Calostoma_sarasinii	Chroogomphus_vinicolor	Gyroporus_castaneus	Alpova_diplophloeus
Hodomys alleni	Disturbed	0	0	0	0	0	0	0	0	0	0	0	0	0	0	0	0	0	0	0	0	0	0	0	0	0	0	0	0	0	0	0	0	0	0	0	0	0	0	0	0	0	0	0	0	0	0	0	0
Hodomys alleni	Undisturbed	0	0	0	0	0	0	1	0	2	0	0	0	0	0	0	0	0	0	0	0	0	0	0	0	0	0	0	0	0	0	0	1	0	0	0	0	0	1	1	0	0	0	0	0	0	0	1	0
Microtus mexicanus	Disturbed	4	0	1	0	2	0	0	0	4	1	3	4	0	4	4	2	4	0	0	2	0	0	1	0	2	1	0	0	0	2	2	4	0	1	0	1	0	4	4	0	4	1	0	0	0	0	4	0
Microtus mexicanus	Undisturbed	4	0	1	0	2	0	0	0	5	2	1	8	0	3	3	3	3	0	0	2	0	0	1	1	3	3	2	2	0	4	4	8	0	1	0	0	2	6	5	0	3	0	4	0	0	0	2	7
Peromyscus gratus	Undisturbed	1	0	0	0	0	0	0	0	1	0	1	1	0	1	1	1	0	0	0	0	0	0	1	0	0	1	0	0	0	0	0	1	0	0	0	0	0	1	1	0	1	0	0	0	0	0	1	0
Peromyscus maniculatus	Disturbed	0	0	0	0	0	0	0	0	0	0	0	0	0	0	0	0	0	0	0	0	0	0	0	0	0	0	0	0	0	1	0	2	0	0	0	0	0	0	0	0	0	0	0	0	0	0	0	0
Peromyscus maniculatus	Undisturbed	0	0	0	0	0	0	0	0	0	0	0	0	0	0	0	0	0	0	0	0	0	0	0	0	0	0	0	0	0	0	0	0	0	0	0	0	0	0	0	0	0	0	0	0	0	0	0	0
Peromyscus melanotis	Disturbed	0	0	0	0	0	0	0	0	0	0	0	0	0	0	0	0	0	0	0	0	0	0	0	0	0	0	0	0	0	0	0	1	0	0	0	0	1	1	1	0	0	0	0	0	1	0	0	0
Rattus rattus	Disturbed	0	0	0	0	0	0	0	0	1	0	0	0	0	0	0	0	0	0	0	0	0	0	0	0	0	0	0	0	0	0	0	1	0	0	0	0	0	0	0	0	0	0	0	0	1	0	0	0
Reithrodontomys	Undisturbed	0	0	0	0	0	0	0	0	3	0	0	1	0	0	0	0	0	0	0	0	0	0	0	1	1	0	0	2	0	2	1	3	0	0	0	0	1	1	4	0	0	0	1	0	0	0	2	3
Reithrodontomys fulvescens	Disturbed	5	0	0	0	0	2	2	2	5	4	7	5	1	2	1	3	0	6	1	0	2	0	2	1	0	0	8	2	1	8	1	9	0	3	0	4	0	3	0	0	1	0	8	0	1	0	0	3
Reithrodontomys fulvescens	Undisturbed	1	0	0	0	0	0	0	0	4	0	0	2	0	1	1	1	1	0	0	0	0	0	0	0	0	0	0	0	0	1	0	5	0	0	0	0	0	1	2	1	1	0	3	0	0	0	1	1
Reithrodontomys mexicanus	Disturbed	1	0	0	0	1	1	0	0	1	1	1	1	0	0	0	1	0	1	1	0	1	0	1	0	0	0	1	0	0	1	0	1	0	1	1	1	0	1	0	0	0	0	1	0	0	0	0	1
Reithrodontomys mexicanus	Undisturbed	0	0	0	0	0	0	0	0	0	0	0	0	0	0	0	0	0	0	0	0	0	0	0	0	0	0	1	0	0	0	0	1	0	0	0	0	0	0	0	0	0	0	0	0	0	0	0	0
Reithrodontomys zacatecae	Disturbed	1	0	0	0	0	1	1	1	2	1	1	1	0	0	1	1	0	1	0	0	1	1	1	0	0	0	1	1	0	1	1	2	0	0	0	1	0	1	0	0	0	0	1	0	0	0	0	0
Reithrodontomys zacatecae	Undisturbed	4	0	0	0	3	0	1	0	9	1	1	3	0	1	1	1	1	0	0	2	0	0	0	1	1	1	1	0	0	3	5	10	0	0	0	0	5	5	13	0	1	0	2	0	0	0	5	3
Sigmodon hispidus	Disturbed	9	0	0	1	0	6	2	0	7	8	9	9	2	3	3	8	0	7	3	0	4	0	5	0	2	0	9	4	0	10	4	10	0	4	2	5	1	8	1	0	2	0	9	1	0	3	2	2
[truncated: 41 more columns]
